# Supplementary material for: Genome‐wide siRNA library screening identifies human host factors that influence the replication of the highly pathogenic H5N1 influenza virus
Source: mLife. 2025 Feb 24;4(1):55–69. doi: 10.1002/mlf2.12168 (PMC11868839; doi:10.1002/mlf2.12168)
Supplement: Supplementary file 1 — Supporting information. [file MLF2-4-55-s001.xls]

## Sheet: Table S1
Table S1. SSMD value of candidate genes
Official symbol	siRNA-1	siRNA-2	siRNA-3
AASDH	-0.582191	-2.81104	-1.65927
AASDHPPT	-2.58988	-11.2929	-1.40867
ABRACL	-1.89994	-2.99272	-1.60145
ABTB1	-6.6663	-3.61094	-0.677073
ACBD4	-1.59712	-0.724239	-6.16773
ACSS2	-5.51449	-3.2198	-1.13763
ADCY4	-1.03703	-3.30452	-2.14458
ADGRL1	-11.7032	-2.06726	-3.76842
ADIPOR2	-1.06376	-3.45995	-3.21005
AHNAK	-6.52745	-1.73905	-10.2249
ALDH7A1	7.75467	-1.15185	2.09125
ALG1L	-3.2449	-2.43282	-1.22777
ALKBH6	-1.76668	-3.28378	0.328687
ALKBH7	-4.34377	-7.64332	0.269553
ANAPC5	-4.31822	-2.56651	-2.47135
ANKMY2	-33.2163	-5.90544	-0.364135
APOBEC3H	0.324221	-2.15111	-2.69227
AQP11	-4.12468	-2.39014	-0.350291
AQR	-2.54594	-2.04617	-19.0654
ARCN1	-5.49084	-10.6263	-17.6999
ARHGEF40	-4.39446	-3.19723	-1.9593
ARMC7	-3.56101	-1.98447	-0.785567
AS3MT	-6.9524	-6.9524	-1.62734
ASAP3	-2.14716	-4.75348	-0.815114
ASB17	-17.6752	-3.21089	0.590905
ATAT1	-2.26739	-2.16577	-4.45954
ATG10	-160.984	-0.812069	-1.91569
ATG9A	-3.02044	-1.23863	-3.66732
ATP6AP1	-26.2032	-1.98994	-2.03512
ATP6AP2	-7.02921	-0.784582	-4.0153
ATP6V0B	-2.93255	0.102359	-3.3347
ATP6V0C	-5.8085	-4.98783	-9.09713
ATP6V0D1	-2.75032	-4.71279	-2.46493
ATP6V0E2	-1.30502	-0.696006	-10.4985
ATP6V1B2	-4.1618	-1.65668	-3.98723
ATP6V1D	-1.3121	-2.19221	-0.33223
ATP6V1E1	0.768491	-1.84111	-5.464
ATP6V1G1	-1.79366	-6.63947	-13.4125
ATP6V1H	-2.89149	-0.534809	-9.85658
ATP8B4	-1.6469	-1.46668	-2.6122
AUH	-2.10684	-2.86046	-4.95066
AUNIP	-4.84434	-1.60123	-2.50889
B3GNTL1	-0.195745	-1.37127	-8.24086
BCL11B	-2.83263	-1.72629	-3.14683
BinCARD1	-4.56477	-3.05316	-1.94103
C19orf54	-2.22231	-1.99576	-0.973899
C19orf84	-0.603118	-4.32015	-5.89495
C1orf162	0.318224	-4.04662	-5.13286
C1orf87	-2.73089	-9.68393	-0.398565
C2CD6	1.53644	-3.49064	-3.05215
C4orf36	-0.964927	-2.6125	-4.24524
C4orf45	-3.09312	-4.14569	-4.22056
TEX47	-1.89235	-1.37257	-3.38247
C8orf34	-44.1482	-3.34272	-1.13945
CALY	-0.848599	-6.33155	-2.1845
CASKIN2	-4.08675	-2.20679	-0.0404908
CBLL2	-0.7406	-12.6001	-1.66128
CCDC105	-5.76165	-39.9226	-3.62217
CCDC167	-7.88715	-1.13924	-15.9275
CCDC181	-3.19798	1.54956	-4.40813
CCL22	-0.227784	-2.62792	-1.43074
CCNP	-2.24879	-2.79324	-1.4899
CCNQ	-5.07471	-22.7084	-0.155064
CCT6A	-3.37623	-4.72692	-0.389262
CD177	-3.32569	-1.29167	-4.11475
CDC40	-0.612259	-2.53493	-4.60804
CDCP2	-1.87742	-1.93768	-1.5745
CDPF1	-4.95685	-3.7043	0.568736
CEBPE	5.62031	-3.20367	6.58414
CEND1	-0.405644	-2.21476	-5.47274
CENPBD2P	-5.7829	-2.083	-2.33332
CENPO	-3.21244	-4.38503	0.0842034
CEP192	-2.09104	-1.4639	-0.140858
CEP85	-5.20024	-1.47952	-1.0891
CFLAR	-13.4079	-1.32113	-1.02115
CHAF1A	0.467942	2.05373	1.34488
CHDH	-4.04884	-1.81295	-0.3738
CHPF	-1.87029	-2.81272	-3.99591
CHST12	-2.73025	-2.56973	-1.54364
CKAP5	-5.54734	-18.4547	-4.88368
CLEC5A	-1.37713	-11.3244	-3.64397
CLK1	-2.52547	-4.75211	0.639615
CLN3	-1.80295	-16.8965	-0.000898424
CLSPN	0.28425	-63.1125	-4.03348
CMTM7	5.96235	-2.61104	2.15221
CMTM8	-2.55796	-0.612577	-5.84253
CNTN4	-1.43364	-2.65202	-2.57828
CNTROB	-3.87345	-10.8983	-1.78185
COG2	-6.09347	-5.23161	-1.67384
COG8	-2.42738	-3.35625	-1.87867
COPA	-16.678	-1.07095	-11.1169
COPB1	-2.57212	0.355866	-8.1136
COPB2	-25.8941	-2.46198	-276.217
COPG1	-2.75583	-13.2034	-18.9134
COPS9	-4.29673	-3.64612	-7.47141
COPZ1	-19.5245	-1.93018	-13.4902
COX6C	-12.4634	-1.74461	-1.09564
CPXCR1	-4.44657	-13.5929	0.008323
CRIP1	-7.73136	-0.629672	-11.5388
CRNKL1	-3.43592	-1.5535	-0.805191
CSF3R	-9.33123	-0.752054	-3.01086
CSGALNACT1	-3.27909	-3.06345	-0.0495825
CSRNP1	-6.4068	-2.34769	-12.3876
CT83	-14.1787	-0.173727	-1.4748
CUX1	-3.14483	-13.3568	-3.37222
CWC27	-1.16987	-3.14105	-1.86273
CXCL16	-6.52563	-1.03662	-5.38751
CXCR4	-0.524029	-3.18557	-5.00961
DCUN1D3	-4.58383	-3.39995	-1.71428
DDX25	-0.716471	-1.85671	-2.22361
DDX5	-6.04769	0.236315	-2.93077
DDX53	-0.858265	-2.08809	-1.89318
DEFB128	-4.20726	-2.12433	-3.38856
DENND1B	-6.22887	-1.16356	-11.4179
DHX36	-5.15778	-3.42663	-6.61786
DIO1	-4.03181	0.125769	-12.0522
DLGAP1	-2.33359	-1.79906	-0.330528
DMRTA1	-3.06546	-0.139284	-1.94006
DMRTB1	-3.32	0.408412	-20.1329
DNAJA3	1.59118	1.41157	1.59118
DNAJC19	-8.44667	-2.25241	-9.28271
DNTTIP1	0.836537	-9.35763	-4.86411
DOCK11	-0.982616	-2.43484	-89.2947
DTD2	-1.09996	-3.39642	-4.57378
ECI2	-0.452853	-1.62945	-3.56713
EEF2	-0.208052	-8.49934	-3.11264
EFTUD2	-1.8657	-2.18955	-4.47376
EID2	-1.12801	-1.45553	-6.59866
EIF3G	-2.48493	-1.6862	-3.64357
EIF3I	-0.926672	-8.36063	-5.00287
EIF4A3	-4.10256	-0.311691	-5.84913
ELAPOR1	1.82116	-0.662448	2.9175
ELP6	-1.9669	-1.18109	-1.8231
ELSPBP1	-0.107768	-3.32825	-3.23388
EMB	2.8118	-11.2799	-3.33111
ENOSF1	-1.70584	-1.32923	-5.24156
ENY2	-2.04526	-1.59994	-5.81235
EPS8L3	-4.16898	-0.796622	-2.02159
EPSTI1	-15.4522	-2.06581	-14.1338
ETV3	-4.28303	-0.423973	-2.43575
FAHD2B	-0.930079	-3.01319	-1.56619
FAM104B	0.00597618	-83.7406	-4.57377
FAM118B	-104.939	-6.77114	0.00613141
GARIN3	-2.37153	-2.09061	-2.67462
FBXO44	-9.41415	1.50465	-3.17103
FBXW4	-2.46396	-3.29095	-0.648285
FCER2	-9.15607	-2.37326	-0.475487
FCGR1BP	-6.42875	-1.34487	-6.3656
FCRL2	-2.4233	-1.96907	-3.16411
FFAR2	-0.989812	-1.66601	-2.48498
FGD5	-0.495994	-3.29728	-1.70712
FKBP9P1	-27.0856	-9.59097	-3.13455
FOXRED1	-3.6111	-2.74828	0.033381
FUNDC2	-2.77315	-0.463624	-4.03742
GBP3	-3.16137	-2.91678	-1.42752
GCSAML	0.0571046	-5.18182	-6.18795
GDPD3	-7.71982	-9.23424	-1.40317
GJA8	-4.84942	-2.54334	-1.36861
GLI3	-0.588323	-5.13016	-2.2205
GNL2	-1.55323	-3.10179	-0.670752
GPHA2	-3.0953	-2.30638	-7.28267
GSTCD	-5.40859	0.0283032	-2.65631
GUF1	-5.47837	3.12239	-2.56615
GZMA	-3.63459	-2.1161	-0.321195
H2AZ2	-9.04971	-1.1438	-3.36882
HCLS1	-1.19626	-6.56654	-2.26768
HDLBP	-1.36482	-0.622975	-3.77114
HMGB4	-10.7708	-4.78119	-1.22227
HOXB13	-164.88	-0.332529	-40.1493
HOXB8	-13.9116	-1.53861	-0.795795
HSD17B3	-1.07769	-1.98246	-1.93228
HSD3B7	-2.80031	-31.9707	-0.275737
HSPA6	-2.57829	-1.86933	-0.667699
HTR1B	-0.288771	-1.32337	-3.95789
IFT22	-4.93881	-9.42769	-4.33859
IL17RE	1.27753	-2.59762	-2.62799
IPO13	-2.88784	-1.92315	-0.853531
IRAK4	0.312877	-1.75509	-2.53523
IRX2	-0.580871	-1.62269	-2.68706
IRX6	-2.7241	-1.97631	-1.60241
ISY1	-5.07631	-1.52316	-4.17294
ITGB2	-0.82897	-1.39712	-5.40952
ITGB8	-0.412937	-1.40843	-1.78034
ITIH2	-0.844149	-2.60298	-1.86468
ITPRIP	-0.202109	-14.3774	-1.51711
JARID2	-3.76584	-2.98526	-0.853306
JSRP1	0.0613789	-3.11856	-4.79621
KANSL3	-5.95021	-2.1281	-0.628183
KAT6A	-1.69259	-3.40656	-1.92976
KHDC3L	-3.5034	0.0563698	-2.27036
KIF11	-3.68206	-5.6813	-2.71357
KIF5A	-1.39601	-3.22474	-6.10885
KIR2DL4	-1.50099	-2.2257	-1.8605
KLHL23	-5.44394	-3.16702	-3.16702
KNL1	0.244797	-3.32845	-5.93834
KPNA4	-0.465369	-1.45386	-4.54304
KPNB1	-3.53346	-2.64318	-1.13145
KRT1	-1.15472	-2.45742	-1.90976
KRT12	-8.82524	-1.85087	-1.39664
KRT25	-2.69384	-1.71232	-4.86034
KRTAP13-1	-1.30445	-3.65456	0.0977646
KRTAP5-8	-5.08764	-9.44485	0.216853
LAMC1	-1.39793	-9.51295	-2.90162
LGALS16	-4.83704	-0.124902	-2.32802
LHX5	-0.47543	-2.1801	-4.22357
LINC01085	-9.51874	-3.70854	-13.5203
LINC01104	-2.22021	-0.897089	-6.71569
LINC01547	-0.383309	-7.12144	-7.31343
LMBRD2	1.68511	-1.12947	2.69932
LMF1	-15.6824	4.27653	-3.70031
LMNA	-2.87538	-1.69358	-3.98158
LPL	-0.433957	-2.04295	-1.57839
LRP12	-2.89149	-0.534809	-9.85658
LRRC2	-10.0489	-2.00672	-0.824324
LRRCC1	-0.709414	-5.92582	-3.63755
LSM6	-2.13019	-1.23391	-2.5526
LXN	-7.6937	-5.37658	-5.82172
LY6G6D	0.655203	-3.56115	-6.28381
LYZL4	-0.459851	-2.1024	-1.85751
M6PR	-4.45133	-2.49673	-3.01412
MAB21L3	-3.25962	-1.752	-10.3521
MAD2L2	0.214103	2.24045	2.08001
MARCHF3	-55.6337	-0.849391	-2.10774
MARCHF6	-0.615295	-1.84859	-3.53605
MARCKSL1	-2.0886	-0.043463	-3.26878
MBOAT1	-1.22235	-1.58309	-2.88196
MC1R	-1.08732	-10.6537	-3.3461
MEGF11	-0.343552	-6.29062	-4.37249
METTL13	-2.01434	-2.70199	-0.645744
METTL27	-2.67269	-0.441889	-6.60391
METTL6	-0.104565	-1.33851	-1.9075
MFF	-2.83593	-0.398087	-26.666
MFSD6L	-2.03387	-1.12703	-11.4386
MIIP	-1.6691	-9.81921	0.0634351
MIS12	-14.1082	-4.41673	-2.69997
MLST8	-1.25669	-17.6959	-5.21069
MMP24	-4.62075	-1.57506	0.112266
MOCS3	-0.848599	-6.33155	-2.1845
MORN4	-5.50378	-2.0658	-5.18826
MROH8	1.09153	-2.542	-2.11431
MRPL38	-3.32044	-2.66824	-1.17778
MS4A15	-2.11362	-8.42891	-0.483578
MSH6	-3.97739	-2.72104	-0.993449
MTO1	-0.180658	-272.898	-2.56013
MTURN	-1.18233	-4.29674	-16.9482
MUC16	-6.69126	-4.84973	-2.58564
MX1	-3.67182	-0.690413	-1.41798
MYB	-1.93759	-3.12636	-1.34297
MYF5	-5.01913	-0.435128	-3.33353
MYH11	-2.47904	-2.003	-2.24627
MYH2	-2.95913	-0.75103	-1.69674
MYL3	-2.10665	-3.15137	-3.34124
MYL6B	-1.57535	-2.70526	-2.09761
MYO3B	-2.73058	-5.12649	-3.02657
MYPN	-2.19183	0.382658	-2.56533
NAA11	0.814511	-3.88482	-2.26129
NAA15	-2.26763	-4.67997	-1.7855
NAGLU	-2.00086	-1.70677	-1.75577
NAGS	-0.889213	-1.83244	-1.55011
NCBP1	-10.3828	-0.7065	-2.51791
NFE2L1	-1.36839	-0.270872	-2.44422
NHLH2	-0.772415	-1.65164	-2.49788
NHSL1	7.48034	-10.9302	-4.65134
NIPAL1	-9.04401	-2.01853	-1.93436
NKX1-1	2.41062	3.31044	2.41062
NKX2-2	-2.26736	-2.12817	-0.342165
NLRP11	0.0715806	-5.12203	-7.84679
NMB	-1.53694	-4.62442	-0.403812
NMRAL1	-2.02407	-2.93528	-0.497595
NMS	1.96226	-7.6519	-2.01032
NOXRED1	-2.2584	0.213122	-1.46263
NPY1R	-0.534753	-1.29964	-2.15725
NR2C2AP	-2.83164	-1.62854	-0.327381
NUP107	-2.98967	-1.40165	-1.02666
NUP205	-2.63164	-7.52373	-4.75522
NUP93	-22.2575	-12.3063	-4.16983
NUP98	-5.89558	-2.55903	-1.31923
NXF1	-9.59103	-12.3063	-0.966299
OCSTAMP	-4.18702	-0.0442134	-3.09347
OGFOD2	-0.436147	-2.29741	-4.512
OR13C4	-1.68883	-0.772572	-2.31192
OR2AG1	0.928274	-4.72863	-3.51214
OR2D2	3.13448	7.21958	-0.9091
OR4A16	-5.28177	-3.49334	-2.06003
OR4C16	-4.25309	-0.13235	-3.44817
OR52M1	-6.53904	-5.20021	-0.116451
OR6C2	-1.95311	-4.32418	-0.60845
OR7G1	-3.59697	-10.203	-0.642133
OR8U3	-7.84914	-0.440135	-4.20075
OTOA	-2.69361	-7.3602	-18.6852
OTOG	-8.43075	-5.96927	-2.00543
OTULIN	-19.0589	-2.41604	-3.6039
PANX3	-17.6567	-1.85734	-9.83049
PCBD2	-4.14695	-0.570165	-1.38995
PCDH10	-5.82854	-7.21394	-1.45436
PCDHA10	-4.29912	-1.72067	-3.98692
PCDHAC2	-2.29849	-32.3856	-5.27818
PCF11	-2.42513	-2.42513	-2.06644
PCGF6	2.81194	2.12451	1.49583
PCID2	-2.3937	-1.71271	-6.42248
PDZRN4	-1.37984	-5.52056	-0.821634
PHF10	-2.18257	-3.37518	0.666835
PHIP	1.80942	-1.49805	-12.3795
PIGQ	-3.88741	-2.14091	0.479812
PIK3IP1	-7.7289	-3.51338	-0.517614
PIP4K2B	-0.659405	-6.56654	-2.26768
PKD1	-0.550298	-3.39593	-2.86531
PLA2G2F	-4.22906	-1.64992	-2.36029
PLEKHG7	-11.8598	-0.469523	-2.81239
PLK1	-21.4585	-2.95843	-0.770922
PMEPA1	-12.7431	-1.76368	-17.3753
PNMA8B	-8.19031	-3.0223	-8.0954
POGLUT2	-1.72391	-1.71133	-0.101645
PPIAP72	-1.68801	-2.9202	-1.59086
PPP1R1A	-3.48084	-0.140758	-2.61818
PPP2R3A	0.0749251	-1.75435	-1.4307
SLC66A1	-2.35572	-2.36644	-2.36644
OPRPN	1.89188	-7.16341	-4.85624
PRPF38A	-8.01199	-13.8592	-1.05843
PRR15L	-1.50368	-3.34757	-5.67918
PRTN3	-2.58915	-3.52939	-0.341445
PTAFR	-2.64863	-0.28329	-4.42639
PTGES2	-1.85965	-3.95565	-2.12346
QSER1	-1.9536	-3.17176	-2.08498
QSOX2	-0.608554	-1.4293	-2.44887
RAB28	-5.60917	-1.5098	-0.0375987
RAE1	-0.372211	-2.85631	-2.63896
RAET1E	-1.60151	-0.872745	-1.51265
RAMP3	-4.18563	-2.77637	-0.0190036
RAN	-1.65174	-11.0851	-3.25662
RBM8A	-3.20653	-3.52267	-0.0332072
RBMY1F	-0.267043	-1.74748	-1.37929
RECQL4	-1.94968	-0.627642	-1.45829
RETREG3	-3.61935	0.509184	-2.87891
RNF133	-0.722499	-22.5445	-1.70105
RNF14	-2.77898	-18.7048	-5.76943
RNF168	-1.54507	-1.32156	-5.12085
ROGDI	-4.10998	-2.60527	-5.12325
ROPN1B	-2.27426	-2.28345	-5.02722
RPL34P34	-4.4322	-6.69233	-4.00518
RPL37	-1.27994	-1.88441	-0.341958
RPL7AP27	-9.94989	-2.10943	-6.67546
RPSAP20	-38.0075	-3.34362	-1.8364
RRAS	3.12587	0.185363	6.83153
RTF2	-2.1078	-4.17004	-1.33258
RUNX1T1	-0.0317813	-2.80805	-1.4117
SALL1	1.66015	3.40552	5.49677
SCNM1	-0.930666	-3.82899	-4.04986
SCOC	-3.1062	-0.176601	-5.56939
SDE2	-16.9543	-1.23354	-5.77778
SECISBP2	-2.62826	-3.26694	-0.354293
SEH1L	-1.3735	-5.41496	-2.68019
SEMA6D	-2.31626	-5.05813	0.143772
SERPINB1	-2.4425	0.371417	-5.49596
SF3B1	-9.6696	-5.3301	-2.26404
SF3B6	-0.526908	-10.1846	-1.61376
SFPQ	-2.57607	-16.9779	-0.880254
SRSF3	-2.19357	-2.60996	-0.464685
SGO1	-1.51717	1.2639	-2.44799
SHF	4.47819	2.68509	0.00414383
SHISA4	-1.58952	-4.05313	-1.96586
SIGLEC7	-2.05661	-4.88309	-2.38631
SKIV2L	0.0137408	-8.6143	-5.90012
SLA2	-1.2998	-4.99233	-2.02512
SLAMF7	-4.05628	-0.646181	-4.45895
SLC13A3	-2.02203	-2.81287	-0.0109654
SLC25A12	-0.377413	-2.69869	-4.19048
SLC2A7	-0.577769	-1.34846	-2.86663
SLC30A7	-2.39953	-1.70814	-0.642632
SLC35B4	-8.076	-0.288908	-7.73888
SLC7A10	-1.73574	-1.73574	-1.98716
SMURF1	-4.50761	-1.4559	-3.56403
SNRPD2P1	-6.39782	-76.3035	0.0257748
SNRPE	-0.18309	-6.03127	-2.12552
SNRPEP2	3.35038	-6.15267	-3.45536
SPATA17	-0.917878	-10.8782	-6.86605
SPATA20	-3.1495	-2.04936	-2.14067
SPRY4	-19.6787	-6.32049	-0.501196
SPTSSB	-2.97752	-2.04241	-1.74205
SQLE	-2.20209	-1.92856	-0.535755
SSU72	-1.3121	-2.19221	-0.33223
SUPT6H	-2.7499	-2.75283	-2.60612
SVOP	-11.9212	-2.93361	-2.03808
SYCE1	-12.8469	-5.09363	0.984301
SZT2	-1.69045	-1.25267	-4.37634
TAMM41	-0.571241	-3.75448	-13.614
TBX2	-2.00485	0.462849	-2.30661
TCEANC2	-1.13483	-2.22833	-15.3742
TCHP	-5.28995	-2.33605	0.938465
TCIRG1	-6.25226	-3.55498	-0.637909
TEX30	-7.88626	-0.0888323	-6.2296
TEX35	-6.99066	-3.24901	-2.04897
TEX44	-9.27619	-2.18782	-13.2963
TGM7	-0.478234	-2.19711	-1.95622
THAP2	-6.47576	-2.22897	-1.41062
TIMP3	-2.62099	-2.08674	-0.6389
TM6SF2	0.574629	-5.68219	-3.2708
TMEM109	-1.82637	-3.36142	-3.47444
TMEM126A	0.209259	-2.46047	-2.99617
TMEM171	-0.834608	-1.70139	-4.60529
TMEM175	-7.16703	-0.455475	-2.2021
TMEM176A	-5.85938	-0.888641	-5.14001
TMEM184A	-5.86609	-0.790839	-6.84699
TMEM229B	-1.09297	-4.22248	-5.22041
TMEM30B	-2.44557	-3.78769	-3.51277
TMEM31	-4.92769	-0.839396	-1.71822
TMEM53	-2.58021	-11.4725	-1.83668
TMEM61	-1.81404	-1.05215	-2.33266
TMEM63B	-2.3458	0.0172876	-7.85262
TMEM74	-0.626344	-3.15056	-1.85013
TMEM88	-0.754394	-5.42848	-2.73092
TMTC3	-0.655502	-2.53301	-2.5239
TMUB1	-9.77462	0.0966243	-2.80247
TOM1L2	1.03848	-7.43753	-2.45782
TOR1AIP2	-2.59952	-0.639368	-2.47889
TP53AIP1	-0.913624	-17.086	-2.82165
TRIM51	-1.80154	-0.466585	-1.75824
TSPAN18	-2.01751	-5.38134	-1.31934
TTC30A	-14.5372	1.53313	-6.76577
TTC9B	-0.468071	-2.3121	-1.9409
UBE2F	-0.474157	-1.28794	-9.99634
UBE2L3	-2.67966	-1.45365	-1.98352
UBE2QL1	-2.38985	-4.09663	-1.81094
UBE2T	-2.75932	-2.43828	-1.03019
UBE2U	-0.0705455	-1.65095	-1.63023
UBL5	-4.62463	-2.53175	-2.52863
UBR1	-1.87353	-0.814225	-2.32146
UBXN11	-3.78383	-4.81211	-5.20614
UBXN2A	-1.16464	-4.63186	-8.26282
UFM1	-5.70103	-0.66871	-1.49005
UNC93B1	-10.2571	-1.83994	-0.345169
VCPKMT	-11.432	-1.73436	-4.99641
VGLL1	0.205572	-2.22007	-2.99892
VIPAS39	-1.63856	-1.71565	-9.81581
VTA1	-7.29078	-1.27947	-2.98334
WDFY2	-6.2973	2.23398	-2.67934
WDR24	0.619568	-2.52042	-4.13546
CFAP251	-1.76619	-5.15037	-3.06
WDR87	-3.49716	-8.05774	-6.45977
WDSUB1	-2.16181	-0.438301	-1.75619
WFDC1	-9.13927	0.403592	-3.39533
WFDC5	-3.34007	-0.602687	-13.9279
WWC2-AS2	-1.74962	-1.41778	-3.78488
XAB2	-1.52085	-2.99956	-2.99956
XPR1	-0.625565	-3.45038	-5.58273
ZBTB20	-0.526908	-10.1846	-1.61376
ZBTB7C	-0.119692	2.16331	3.39809
ZCCHC2	-2.53271	-4.30997	-0.548651
ZNF219	-0.716471	-1.85671	-2.22361
ZNF410	-2.99869	-5.60897	-1.21233
ZNF626	-1.93449	-1.781	-4.06979
ZNF641	-1.41189	-2.36823	-0.734428
ZNF655	-0.764785	-13.1302	-31.144
ZNF750	-3.69705	-2.46909	-0.904601
ZNF770	-12.738	-9.45597	-1.21777
ZNF778	-1.41833	-0.847799	-3.46761
ZNF827	-2.97308	-3.95339	-0.399986

## Sheet: Table S2
Table S2. Gene ontology enrichment analysis of candidate genes
Pathways	Genes	Enrichment	p value	Count	Term
glycine betaine biosynthetic process from choline	CHDH, ALDH7A1	49.3744	0.0399959	2	Biological process
arginine transport	CLN3, SLC66A1	49.3744	0.0399959	2	Biological process
posttranscriptional tethering of RNA polymerase II gene DNA at nuclear periphery	PCID2, NUP107	49.3744	0.0399959	2	Biological process
positive regulation of neutrophil degranulation	ITGB2, PTAFR, CD177	37.0308	0.00237747	3	Biological process
Golgi lumen acidification	ATP6V0B, ATP6AP1, ATP6AP2, ATP6V1H, ATP6V1D, ATP6V0C	29.6246	7.60273e-07	6	Biological process
endosomal lumen acidification	ATP6V0B, ATP6AP1, ATP6AP2, AQP11, ATP6V1H, ATP6V1D, ATP6V0C	24.6872	1.71267e-07	7	Biological process
nuclear pore complex assembly	NUP93, NUP205, NUP107, NUP98	21.9442	0.00062771	4	Biological process
vacuolar acidification	ATP6V0B, ATP6AP1, ATP6AP2, ATP6V1B2, ATP6V1H, TCIRG1, ATP6V0E2, ATP6V0D1, ATP6V1D, ATP6V0C	21.4671	3.25228e-10	10	Biological process
intracellular pH reduction	ATP6V0B, ATP6AP1, ATP6AP2, ATP6V1H, ATP6V1D, ATP6V0C	21.1604	5.64936e-06	6	Biological process
lysosomal lumen acidification	CLN3, ATP6V0B, ATP6AP1, ATP6AP2, ATP6V1H, TCIRG1, ATP6V1D, ATP6V0C	18.8093	1.18508e-07	8	Biological process
nuclear pore organization	NUP205, SEH1L, NUP98	18.5154	0.0105154	3	Biological process
protein localization to nuclear envelope	LMNA, PLK1, TOR1AIP2	18.5154	0.0105154	3	Biological process
cellular response to increased oxygen levels	ATP6V1G1, ATP6AP1, ATP6V0D1	18.5154	0.0105154	3	Biological process
retrograde transport, vesicle recycling within Golgi	COG8, CUX1, COG2	14.8123	0.0164547	3	Biological process
optic nerve development	TMEM126A, TCIRG1, NKX2-2	14.8123	0.0164547	3	Biological process
neutrophil migration	ITGB2, IRAK4, CD177	13.4657	0.0198454	3	Biological process
phagosome-lysosome fusion	CLN3, VIPAS39, TMEM175	11.3941	0.0274071	3	Biological process
intra-Golgi vesicle-mediated transport	COPB2, COPA, COG8, CUX1, COPB1, COG2, COPG1, COPZ1	11.2856	5.36951e-06	8	Biological process
poly(A)+ mRNA export from nucleus	NUP93, NXF1, PCID2, ENY2, DDX25	10.7336	0.00107113	5	Biological process
alternative mRNA splicing, via spliceosome	SFPQ, DDX5, RBMY1F, SCNM1, NCBP1	9.87487	0.00148224	5	Biological process
regulation of mRNA processing	RBM8A, NCBP1, SUPT6H	9.87487	0.0359309	3	Biological process
spindle organization	AUNIP, KIF11, CKAP5	8.71312	0.0453282	3	Biological process
dendrite self-avoidance	EMB, CNTN4, MYPN	8.71312	0.0453282	3	Biological process
regulation of macroautophagy	ATP6V0B, ATP6V1G1, ATP6V1B2, ATP6V1H, ATP6V1E1, ATP6V0E2, ATP6V0D1, ATP6V1D, ATP6V0C	8.07944	1.37078e-05	9	Biological process
mRNA export from nucleus	NXF1, ENY2, NUP107, RBM8A, NCBP1, DDX25, EIF4A3, SRSF3, RAE1	7.79595	1.79605e-05	9	Biological process
spliceosomal complex assembly	NCBP1, SNRPE, SF3B1, CRNKL1	7.59606	0.0150722	4	Biological process
mitotic sister chromatid segregation	SGO1, PLK1, MIS12, KIF11, RAN	7.05348	0.00523581	5	Biological process
cellular response to fatty acid	PTAFR, LPL, FFAR2, ADIPOR2	7.05348	0.0184376	4	Biological process
nucleocytoplasmic transport	NUP93, NUP205, NUP107, SEH1L, NUP98, RAE1, RAN	6.64655	0.000607491	7	Biological process
mRNA transport	NUP93, NXF1, NUP205, SEH1L, RBM8A, NCBP1, EIF4A3, NUP98, SUPT6H	4.99291	0.000438218	9	Biological process
hydrogen ion transmembrane transport	ATP6V1G1, ATP6V0B, ATP6AP1, ATP6AP2, TCIRG1, ATP6V1B2, ATP6V1H, ATP6V1E1, ATP6V0E2, ATP6V0D1, SLC25A12, ATP6V0C, ATP6V1D	4.89975	1.42579e-05	13	Biological process
mRNA splicing, via spliceosome	ISY1, AQR, DDX5, RBMY1F, PRPF38A, NCBP1, RBM8A, SF3B6, EIF4A3, CWC27, CRNKL1, CDC40, EFTUD2, XAB2, UBL5, SFPQ, LSM6, SRSF3, SNRPE, SF3B1	4.88855	3.04933e-08	20	Biological process
protein import into nucleus	IPO13, NUP93, NUP107, LMNA, KPNA4, NUP98, GLI3, KPNB1, RAN	4.31426	0.00115596	9	Biological process
intracellular protein transport	IPO13, DNAJC19, COPB2, COPA, RAMP3, UNC93B1, COPB1, COPZ1, ARCN1, TOM1L2, IFT22, VIPAS39, COPG1, RAB28	2.10744	0.0164574	14	Biological process
protein transport	DENND1B, ENY2, PCID2, COG8, NUP205, SEH1L, RAMP3, VTA1, ATG9A, COG2, ATG10, COPZ1, ARCN1, NUP93, TOM1L2, NXF1, NUP98, RAN	2.02446	0.00828699	18	Biological process
cell division	SEH1L, MIS12, KIF11, KNL1, CKAP5, CDC40, SGO1, MAD2L2, SYCE1, SDE2, ANAPC5, RAE1, RAN, LRRCC1	1.80953	0.0470459	14	Biological process
vacuolar proton-transporting V-type ATPase, V0 domain	ATP6V0B, ATP6AP2, TCIRG1, ATP6V0E2, ATP6V0D1, ATP6V0C	29.7414	7.47247e-07	6	Cellular component
proton-transporting V-type ATPase complex	ATP6V0B, ATP6AP1, ATP6AP2, ATP6V1H, TCIRG1, ATP6V1D, ATP6V0C	26.691	9.75636e-08	7	Cellular component
proton-transporting V-type ATPase, V0 domain	ATP6V0B, TCIRG1, ATP6V0E2, ATP6V0D1, ATP6V0C	24.7845	3.08411e-05	5	Cellular component
COPI vesicle coat	COPB2, COPA, COPB1, COPG1, COPZ1, ARCN1	22.878	3.63019e-06	6	Cellular component
vacuolar proton-transporting V-type ATPase, V1 domain	ATP6V1G1, ATP6V1B2, ATP6V1H, ATP6V1E1, ATP6V1D	22.5314	4.76948e-05	5	Cellular component
nuclear pore outer ring	NUP107, SEH1L, NUP98	16.523	0.0132459	3	Cellular component
post-mRNA release spliceosomal complex	ISY1, XAB2, CRNKL1	14.8707	0.0163388	3	Cellular component
clathrin-coated vesicle membrane	ATP6V0B, ATP6AP1, ATP6AP2, ATP6V1B2, ATP6V1H, ATP6V1E1, ATP6V0E2, ATP6V0D1, ATP6V1D, ATP6V0C	14.1626	2.20527e-08	10	Cellular component
vacuolar proton-transporting V-type ATPase complex	ATP6V1G1, ATP6AP2, TCIRG1, ATP6V0D1	13.2184	0.00307508	4	Cellular component
nuclear periphery	NUP93, NUP205, NUP107, NUP98	13.2184	0.00307508	4	Cellular component
muscle myosin complex	MYH2, MYL3, MYL6B, MYH11	13.2184	0.00307508	4	Cellular component
nuclear pore nuclear basket	PCID2, ENY2, NUP98	12.3923	0.0233369	3	Cellular component
U2-type catalytic step 1 spliceosome	ISY1, RBM8A, EIF4A3	12.3923	0.0233369	3	Cellular component
Prp19 complex	ISY1, XAB2, CRNKL1	12.3923	0.0233369	3	Cellular component
U2-type catalytic step 2 spliceosome	EFTUD2, XAB2, AQR, SNRPE, CRNKL1, CDC40	9.9138	0.000303191	6	Cellular component
myosin II complex	MYH2, MYL3, MYL6B, MYH11	8.2615	0.0119672	4	Cellular component
catalytic step 2 spliceosome	ISY1, AQR, DDX5, RBM8A, SF3B6, EIF4A3, CWC27, CRNKL1, CDC40, EFTUD2, XAB2, SNRPE, SF3B1	7.24042	2.20862e-07	13	Cellular component
U2-type precatalytic spliceosome	EFTUD2, LSM6, PRPF38A, SNRPE, CWC27, SF3B1	5.94828	0.00324486	6	Cellular component
tertiary granule membrane	ATP8B4, COPB1, CLEC5A, ITGB2, PTAFR, ATP6AP2, ATP6V0C, CD177	5.43222	0.000660527	8	Cellular component
nuclear pore	NUP93, NXF1, NUP205, ENY2, NUP107, SEH1L, NUP98, RAE1, KPNB1, RAN	5.33	0.000107415	10	Cellular component
myosin complex	MYH2, MYO3B, MYL3, MYL6B, MYH11	5.05806	0.0168005	5	Cellular component
ficolin-1-rich granule membrane	COPB1, ITGB2, ATP6AP2, TCIRG1, ATP6V0C	4.06303	0.034355	5	Cellular component
synaptic vesicle membrane	SVOP, ATP6AP1, ATP6AP2, ATP6V1B2, ATP6V1E1, ATP6V0E2, ATP6V0C	3.89869	0.00916099	7	Cellular component
integral component of Golgi membrane	CSGALNACT1, SLC35B4, CUX1, CHST12, QSOX2	3.813	0.0419078	5	Cellular component
transport vesicle	COPB2, COPA, COPB1, M6PR, COPG1, COPZ1, ARCN1	3.46983	0.0156599	7	Cellular component
spliceosomal complex	EFTUD2, AQR, DDX5, RBM8A, SF3B6, SNRPE, SF3B1, CRNKL1	3.198	0.0128137	8	Cellular component
kinetochore	SGO1, NUP107, SEH1L, PHF10, PLK1, MIS12, NUP98, CENPO, KNL1, CKAP5	3.15726	0.0046008	10	Cellular component
lysosomal membrane	SZT2, ATP6V1G1, ATP6V0B, CSF3R, SEH1L, AHNAK, ATP6AP1, SLC66A1, ATP6AP2, M6PR, TMEM74, TCIRG1, WDR24, TMEM175, ELAPOR1, CLN3, ATP6V1B2, ATP6V1H, ATP6V1E1, ATP6V0E2, ATP6V0D1, ATP6V0C, ATP6V1D	3.05653	7.61843e-06	23	Cellular component
ubiquitin ligase complex	FBXW4, RNF168, ABTB1, RNF14, DCUN1D3, UBR1, UBE2L3	3.01724	0.0288699	7	Cellular component
late endosome	CLN3, ATG9A, M6PR, CXCR4, VIPAS39, TCIRG1, SLA2, RNF133, ELAPOR1	3.01433	0.0103167	9	Cellular component
spindle pole	SGO1, PLK1, AUNIP, KIF11, CEP85, RAE1, CKAP5	2.68979	0.0464178	7	Cellular component
nuclear envelope	NUP93, NUP205, NUP107, SEH1L, LMNA, ROGDI, NUP98, RAE1, KPNB1, RAN	2.5551	0.0170156	10	Cellular component
endosome membrane	ATP6V0B, ATP6AP1, VTA1, ATP6AP2, TCIRG1, IRAK4, SLA2, PMEPA1, ATP6V1H, ATP6V0E2, ATP6V0D1, ATP6V0C, ATP6V1D	2.54702	0.00539801	13	Cellular component
ribonucleoprotein complex	EFTUD2, DDX5, ZNF827, NCBP1, SECISBP2, EIF4A3, NUP98, EEF2	2.43283	0.047187	8	Cellular component
Golgi membrane	COPB2, COPA, SCOC, SLC35B4, CHPF, UNC93B1, COPB1, PKD1, CLN3, CUX1, CHST12, ATP6V1H, PMEPA1, ATP6V1D, GBP3, CSGALNACT1, ATP6V0B, COG8, ATP6AP1, PTGES2, ATG9A, ATP6AP2, COG2, COPZ1, ARCN1, COPG1, ATP6V0C	2.06538	0.000717801	27	Cellular component
nuclear speck	DENND1B, DDX5, RBMY1F, RBM8A, EIF4A3, CRNKL1, CDC40, GLI3, EFTUD2, NXF1, SFPQ, SCNM1, KAT6A, LMNA, DHX36, SDE2, SRSF3, SF3B1	2.06538	0.00681664	18	Cellular component
intracellular membrane-bounded organelle	DENND1B, ACSS2, SLC66A1, COPB1, ECI2, ASAP3, HSD17B3, SLA2, WDR24, LRRC2, GLI3, EFTUD2, SYCE1, PMEPA1, MARCHF3, VTA1, ATG9A, DDX53, ETV3, MSH6, XAB2, SQLE, KANSL3, DNAJA3, ATP6V1B2, PRTN3, NUP98, NAA15, WDFY2	1.46385	0.0409034	29	Cellular component
membrane	NUP107, ITPRIP, EIF4A3, ECI2, ITGB2, LAMC1, KIF11, SLC7A10, PKD1, SLC2A7, CXCL16, EFTUD2, NIPAL1, KIF5A, ATP6V0B, SERPINB1, AQR, COG8, ATP6AP1, KRT1, ATP6AP2, DIO1, ATG9A, COG2, GNL2, CKAP5, NUP93, TOM1L2, LMBRD2, TMEM126A, ATP6V0D1, ATP6V0C, KPNB1, COPA, DDX5, NUP205, AHNAK, COPB1, PTAFR, ADCY4, TOR1AIP2, KIR2DL4, RECQL4, CLN3, OTOA, RRAS, CHST12, CASKIN2, ATP6V1H, ATP6V1D, MARCHF6, CMTM7, MFSD6…	1.24555	0.0477214	64	Cellular component
integral component of membrane	CCDC167, OR7G1, RETREG3, CSF3R, SLC35B4, ITPRIP, CHPF, CXCL16, TMEM88, NIPAL1, CLEC5A, MYB, MS4A15, KPNA4, GJA8, PCDHAC2, SLC30A7, OR2D2, SEMA6D, DIO1, ATG9A, NPY1R, SHISA4, LGALS16, OR52M1, CT83, BinCARD1, TMEM126A, OR4C16, OR6C2, XPR1, OR13C4, TMEM63B, AASDH, PCDH10, TMTC3, TOR1AIP2, CEND1, TMEM31, ADIPOR2, KIR2DL4, CHST12, OCSTAMP, DHX36, SLAMF7, DNAJC19, TMEM184A, ATP8B4, ACBD4, MUC16, MFSD6L…	1.192	0.014111	130	Cellular component
cytosol	SCOC, POGLUT2, NUP107, CHPF, UBXN2A, EIF4A3, ECI2, HDLBP, SLA2, UBE2L3, EFTUD2, DOCK11, AS3MT, TMEM88, CLEC5A, KIF5A, MYB, KPNA4, PIP4K2B, RPL37, ATP6V1E1, ARHGEF40, FBXW4, ATP6V1G1, KRTAP13-1, KRT1, COG2, ATG10, SSU72, KNL1, SGO1, MSH6, NUP93, BinCARD1, KAT6A, MYL3, PRTN3, ANAPC5, SNRPE, NUP98, ALDH7A1, KPNB1, COPB2, COPA, DDX5, NUP205, SEH1L, RBM8A, COPB1, UBR1, FBXO44, SYCE1, DHX36, OTOG, ATP6…	1.17655	0.0211677	130	Cellular component
proton-transporting ATPase activity, rotational mechanism	ATP6V0B, ATP6V1G1, ATP6V1B2, ATP6V1H, TCIRG1, ATP6V1E1, ATP6V0E2, ATP6V0D1, ATP6V1D, ATP6V0C	19.3529	8.74592e-10	10	Molecular function
hydrogen ion transmembrane transporter activity	ATP6V0B, ATP6V1B2, TCIRG1, ATP6V0E2, ATP6V0D1, ATP6V0C	8.44489	0.000644415	6	Molecular function
structural constituent of nuclear pore	NUP93, NUP205, NUP107, NUP98	6.40647	0.0237661	4	Molecular function
motor activity	MYH2, MYO3B, KIF5A, MYL3, MYL6B, MYH11	5.80586	0.00357472	6	Molecular function
ribonucleoprotein complex binding	DDX5, SECISBP2, EIF4A3, CKAP5	5.30822	0.0387632	4	Molecular function
ubiquitin conjugating enzyme activity	UBE2T, UBE2U, UBE2QL1, UBE2L3	5.16077	0.0416349	4	Molecular function
RNA helicase activity	DDX5, DDX25, DHX36, EIF4A3, DDX53, SKIV2L	3.66686	0.0237598	6	Molecular function
ubiquitin binding	RNF168, TOM1L2, UBXN11, UBXN2A, CXCR4, JARID2, RAE1	3.4224	0.0165737	7	Molecular function
structural molecule activity	COPB2, COPA, SEH1L, COPB1, LMNA, KRT25, OTOG, KRT12, COPG1, PANX3	2.48379	0.0198651	10	Molecular function
mRNA binding	NXF1, AQR, RBM8A, NCBP1, PCF11, SF3B6, EIF4A3, HDLBP, NUP98, SF3B1, CDC40	2.09392	0.038602	11	Molecular function
hydrolase activity	DDX5, TEX30, NAGLU, DDX25, APOBEC3H, DHX36, EIF4A3, ATP6V1B2, SKIV2L, ATP6V1E1, ATP6V0E2, FAHD2B	2.04913	0.0335624	12	Molecular function
RNA binding	ISY1, DDX5, RBM8A, KHDC3L, AHNAK, DDX25, SF3B6, EIF4A3, HDLBP, MTO1, SUPT6H, UBE2L3, EFTUD2, NXF1, DHX36, RPL37, SF3B1, RAE1, PCID2, AQR, RBMY1F, PRPF38A, NCBP1, APOBEC3H, SECISBP2, DDX53, GNL2, EEF2, CRNKL1, CDC40, ARCN1, ELAPOR1, CCT6A, SFPQ, NLRP11, LSM6, EIF3I, EIF3G, SRSF3, SKIV2L, SNRPE, NAA15, RAN, KPNB1	1.39025	0.023797	44	Molecular function
protein binding	IPO13, ROPN1B, SCOC, RETREG3, NUP107, SLC35B4, KHDC3L, EIF4A3, ECI2, TEX44, TEX47, SLA2, ALKBH7, ALKBH6, UBE2L3, TMEM88, MYB, PIP4K2B, GJA8, ATP6V1E1, ATP6V1G1, COG8, AQR, SECISBP2, KRT1, COG2, ATG10, DNTTIP1, ARMC7, KNL1, CRNKL1, CDC40, MTURN, NUP93, EID2, SPATA17, TCEANC2, NUP98, CBLL2, CCNQ, ATP6V0D1, ALDH7A1, NUP205, SEH1L, LXN, DCUN1D3, TMTC3, RTF2, CEND1, NHLH2, RRAS, ZNF827, DHX36, CEP192,…	1.11496	0.000509914	301	Molecular function

## Sheet: Table S3
Table S3. Reactome pathway analysis
Terms	Genes	Enrichment	p value	Count
R-HSA-77387~insulin receptor recycling	ATP6V0B, ATP6V1G1, ATP6AP1, ATP6V1B2, ATP6V1H, TCIRG1, ATP6V1E1, ATP6V0E2, ATP6V0D1, ATP6V1D, ATP6V0C	18.7151	1.07888e-10	11
R-HSA-917977~transferrin endocytosis and recycling	ATP6V0B, ATP6V1G1, ATP6AP1, ATP6V1B2, ATP6V1H, TCIRG1, ATP6V1E1, ATP6V0E2, ATP6V0D1, ATP6V1D, ATP6V0C	15.6966	8.15879e-10	11
R-HSA-1222556~ROS and RNS production in phagocytes	ATP6V0B, ATP6V1G1, ATP6V1B2, ATP6V1H, TCIRG1, ATP6V1E1, ATP6V0E2, ATP6V0D1, ATP6V1D, ATP6V0C	12.2877	7.10924e-08	10
R-HSA-9615933~postmitotic nuclear pore complex (NPC) reformation	NUP93, NUP205, NUP107, SEH1L, NUP98, KPNB1, RAN	11.4685	2.43788e-05	7
R-HSA-9639288~amino acids regulate mTORC1	SZT2, ATP6V1G1, ATP6V0B, SEH1L, TCIRG1, WDR24, ATP6V1B2, MLST8, ATP6V1H, ATP6V1E1, ATP6V0E2, ATP6V0D1, ATP6V0C, ATP6V1D	11.26	1.74223e-10	14
R-HSA-180746~nuclear import of Rev protein	NUP93, NUP205, NUP107, SEH1L, NUP98, RAE1, KPNB1, RAN	10.7238	6.97343e-06	8
R-HSA-159227~transport of the SLBP independent mature mRNA	NUP93, NXF1, NUP205, NUP107, SEH1L, NCBP1, NUP98, RAE1	10.4084	8.61427e-06	8
R-HSA-159230~transport of the SLBP dependant mature mRNA	NUP93, NXF1, NUP205, NUP107, SEH1L, NCBP1, NUP98, RAE1	10.111	1.0563e-05	8
R-HSA-168333~NEP/NS2 interacts with the cellular export machinery	NUP93, NUP205, NUP107, SEH1L, NUP98, RAE1, RAN	9.98872	5.62302e-05	7
R-HSA-168271~transport of Ribonucleoproteins into the host nucleus	NUP93, NUP205, NUP107, SEH1L, NUP98, RAE1, KPNB1	9.98872	5.62302e-05	7
R-HSA-177243~interactions of Rev with host cellular proteins	NUP93, NUP205, NUP107, SEH1L, NUP98, RAE1, KPNB1, RAN	9.83017	1.28633e-05	8
R-HSA-168274~export of viral ribonucleoproteins from nucleus	NUP93, NUP205, NUP107, SEH1L, NUP98, RAE1, RAN	9.38335	8.14563e-05	7
R-HSA-165054~Rev-mediated nuclear export of HIV RNA	NUP93, NUP205, NUP107, SEH1L, NUP98, RAE1, RAN	9.10736	9.70653e-05	7
R-HSA-168276~NS1 mediated effects on host pathways	NUP93, NUP205, NUP107, SEH1L, KPNA4, NUP98, RAE1, KPNB1	8.84715	2.66061e-05	8
R-HSA-159231~transport of mature mRNA derived from an intronless transcript	NUP93, NXF1, NUP205, NUP107, SEH1L, NCBP1, NUP98, RAE1	8.63137	3.14745e-05	8
R-HSA-5619107~defective TPR may confer susceptibility towards thyroid papillary carcinoma (TPC)	NUP93, NUP205, NUP107, SEH1L, NUP98, RAE1	8.56176	0.00058448	6
R-HSA-170822~regulation of glucokinase by glucokinase regulatory protein	NUP93, NUP205, NUP107, SEH1L, NUP98, RAE1	8.56176	0.00058448	6
R-HSA-159234~transport of mature mRNAs derived from intronless transcripts	NUP93, NXF1, NUP205, NUP107, SEH1L, NCBP1, NUP98, RAE1	8.42586	3.70522e-05	8
R-HSA-917937~iron uptake and transport	ATP6V0B, ATP6V1G1, ATP6AP1, ATP6V1B2, ATP6V1H, TCIRG1, ATP6V1E1, ATP6V0E2, ATP6V0D1, ATP6V1D, ATP6V0C	8.38954	5.62651e-07	11
R-HSA-180910~vpr-mediated nuclear import of PICs	NUP93, NUP205, NUP107, SEH1L, NUP98, RAE1	8.04287	0.000787048	6
R-HSA-4085377~SUMOylation of SUMOylation proteins	NUP93, NUP205, NUP107, SEH1L, NUP98, RAE1	7.80631	0.000906011	6
R-HSA-3301854~nuclear pore complex (NPC) disassembly	NUP93, NUP205, NUP107, SEH1L, NUP98, RAE1	7.58328	0.00103785	6
R-HSA-176033~interactions of Vpr with host cellular proteins	NUP93, NUP205, NUP107, SEH1L, NUP98, RAE1	7.37263	0.00118341	6
R-HSA-159236~transport of mature mRNA derived from an intron-containing transcript	NUP93, NXF1, NUP205, NUP107, SEH1L, RBM8A, NCBP1, EIF4A3, SRSF3, NUP98, RAE1, CDC40	7.07772	8.27147e-07	12
R-HSA-3232142~SUMOylation of ubiquitinylation proteins	NUP93, NUP205, NUP107, SEH1L, NUP98, RAE1	6.9846	0.00151911	6
R-HSA-2980766~nuclear envelope breakdown	NUP93, NUP205, NUP107, SEH1L, LMNA, PLK1, NUP98, RAE1	6.8055	0.000151732	8
R-HSA-191859~snRNP Assembly	NUP93, NUP205, NUP107, SEH1L, NCBP1, SNRPE, NUP98, RAE1	6.6771	0.000171512	8
R-HSA-194441~metabolism of non-coding RNA	NUP93, NUP205, NUP107, SEH1L, NCBP1, SNRPE, NUP98, RAE1	6.6771	0.000171512	8
R-HSA-72202~transport of mature transcript to cytoplasm	NUP93, NXF1, NUP205, NUP107, SEH1L, RBM8A, NCBP1, EIF4A3, SRSF3, NUP98, RAE1, CDC40	6.3194	2.62386e-06	12
R-HSA-74752~signaling by insulin receptor	ATP6V0B, ATP6V1G1, ATP6AP1, ATP6V1B2, ATP6V1H, TCIRG1, ATP6V1E1, ATP6V0E2, ATP6V0D1, ATP6V1D, ATP6V0C	6.23838	9.14412e-06	11
R-HSA-168325~viral messenger RNA synthesis	NUP93, NUP205, NUP107, SEH1L, NUP98, RAE1	6.17243	0.00265942	6
R-HSA-1169408~ISG15 antiviral mechanism	NUP93, NUP205, NUP107, SEH1L, MX1, EIF4A3, KPNA4, NUP98, RAE1, KPNB1	6.14386	3.17287e-05	10
R-HSA-4615885~SUMOylation of DNA replication proteins	NUP93, NUP205, NUP107, SEH1L, NUP98, RAE1	5.8981	0.00325477	6
R-HSA-4570464~SUMOylation of RNA binding proteins	NUP93, NUP205, NUP107, SEH1L, NUP98, RAE1	5.64712	0.00394053	6
R-HSA-1169410~antiviral mechanism by IFN-stimulated genes	NUP93, NUP205, NUP107, SEH1L, MX1, EIF4A3, KPNA4, NUP98, RAE1, KPNB1	5.52947	7.3938e-05	10
R-HSA-6784531~tRNA processing in the nucleus	NUP93, NUP205, NUP107, SEH1L, NUP98, RAE1, RAN	5.43246	0.0017015	7
R-HSA-2995410~nuclear envelope (NE) reassembly	NUP93, NUP205, NUP107, SEH1L, LMNA, NUP98, KPNB1, RAN	4.71848	0.00145256	8
R-HSA-73856~RNA polymerase II transcription termination	RBM8A, NCBP1, PCF11, EIF4A3, SRSF3, SNRPE, CDC40	4.55368	0.00418152	7
R-HSA-72203~processing of capped intron-containing pre-mRNA	ISY1, DDX5, NUP205, SEH1L, NUP107, RBM8A, SF3B6, EIF4A3, CWC27, EFTUD2, NXF1, PCF11, SF3B1, RAE1, AQR, PRPF38A, NCBP1, CRNKL1, CDC40, NUP93, XAB2, LSM6, SRSF3, SNRPE, NUP98	4.51385	1.26139e-09	25
R-HSA-72187~mRNA 3'-end processing	RBM8A, NCBP1, PCF11, EIF4A3, SRSF3, CDC40	4.49855	0.0103495	6
R-HSA-3371453~regulation of HSF1-mediated heat shock response	NUP93, NUP205, NUP107, SEH1L, HSPA6, NUP98, RAE1	4.48769	0.00449549	7
R-HSA-72163~mRNA splicing - major pathway	ISY1, AQR, DDX5, PRPF38A, NCBP1, RBM8A, SF3B6, EIF4A3, CWC27, CRNKL1, CDC40, EFTUD2, XAB2, LSM6, PCF11, SRSF3, SNRPE, SF3B1	4.32741	8.25735e-07	18
R-HSA-9711097~cellular response to starvation	SZT2, ATP6V1G1, ATP6V0B, SEH1L, TCIRG1, WDR24, ATP6V1B2, MLST8, ATP6V1H, RPL37, ATP6V1E1, ATP6V0E2, ATP6V0D1, ATP6V0C, ATP6V1D	4.25344	1.10094e-05	15
R-HSA-72165~mRNA splicing - minor pathway	EFTUD2, NCBP1, SF3B6, SNRPE, SF3B1	4.25344	0.0292103	5
R-HSA-72172~mRNA splicing	ISY1, AQR, DDX5, PRPF38A, NCBP1, RBM8A, SF3B6, EIF4A3, CWC27, CRNKL1, CDC40, EFTUD2, XAB2, LSM6, PCF11, SRSF3, SNRPE, SF3B1	4.1471	1.49803e-06	18
R-HSA-141444~amplification of signal from unattached kinetochores via a MAD2 inhibitory signal	SGO1, NUP107, SEH1L, PLK1, MIS12, NUP98, CENPO, KNL1, CKAP5	4.1471	0.00141837	9
R-HSA-141424~amplification of signal from the kinetochores	SGO1, NUP107, SEH1L, PLK1, MIS12, NUP98, CENPO, KNL1, CKAP5	4.1471	0.00141837	9
R-HSA-3108214~SUMOylation of DNA damage response and repair proteins	NUP93, RNF168, NUP205, NUP107, SEH1L, NUP98, RAE1	4.02143	0.00766584	7
R-HSA-3371556~cellular response to heat stress	NUP93, NUP205, NUP107, SEH1L, HSPA6, MLST8, NUP98, RAE1	3.97625	0.0038683	8
R-HSA-69618~mitotic spindle checkpoint	SGO1, NUP107, SEH1L, PLK1, MIS12, ANAPC5, NUP98, CENPO, KNL1, CKAP5	3.91467	0.00100127	10
R-HSA-4551638~SUMOylation of chromatin organization proteins	NUP93, NUP205, NUP107, SEH1L, NUP98, RAE1	3.73823	0.0216939	6
R-HSA-70171~glycolysis	NUP93, NUP205, NUP107, SEH1L, NUP98, RAE1	3.73823	0.0216939	6
R-HSA-6811434~COPI-dependent Golgi-to-ER retrograde traffic	COPB2, COPA, COPB1, KIF5A, COPG1, KIF11, COPZ1, ARCN1	3.57461	0.00692151	8
R-HSA-6807878~COPI-mediated anterograde transport	COPB2, COPA, COG8, COPB1, COG2, COPG1, COPZ1, ARCN1	3.50382	0.00770138	8
R-HSA-9648025~EML4 and NUDC in mitotic spindle formation	SGO1, NUP107, SEH1L, PLK1, MIS12, NUP98, CENPO, KNL1, CKAP5	3.40275	0.00487878	9
R-HSA-70326~glucose metabolism	NUP93, NUP205, NUP107, SEH1L, NUP98, SLC25A12, RAE1	3.40275	0.0166478	7
R-HSA-5578749~transcriptional regulation by small RNAs	NUP93, H2AZ2, NUP205, NUP107, SEH1L, NUP98, RAE1, RAN	3.33855	0.00993352	8
R-HSA-72306~tRNA processing	NUP93, NUP205, NUP107, SEH1L, NUP98, RAE1, MTO1, RAN	3.30735	0.0104312	8
R-HSA-2500257~resolution of sister chromatid cohesion	SGO1, NUP107, SEH1L, PLK1, MIS12, NUP98, CENPO, KNL1, CKAP5	3.1597	0.00756821	9
R-HSA-162909~host interactions of HIV factors	NUP93, NUP205, NUP107, SEH1L, ATP6V1H, NUP98, RAE1, KPNB1, RAN	3.06248	0.0090699	9
R-HSA-162587~HIV life cycle	NUP93, NUP205, NUP107, SEH1L, NCBP1, VTA1, CXCR4, NUP98, RAE1, RAN	2.96884	0.00652121	10
R-HSA-162599~late phase of HIV life cycle	NUP93, NUP205, NUP107, SEH1L, NCBP1, VTA1, NUP98, RAE1, RAN	2.92737	0.0117256	9
R-HSA-983712~ion channel transport	ATP6V0B, ATP8B4, ATP6V1G1, ATP6AP1, ATP6V1B2, ATP6V1H, TCIRG1, ATP6V1E1, ATP6V0E2, ATP6V0D1, ATP6V1D, ATP6V0C	2.85392	0.00325407	12
R-HSA-6811442~intra-Golgi and retrograde Golgi-to-ER traffic	COPB2, COPA, SCOC, COG8, COPB1, M6PR, COG2, KIF11, COPZ1, ARCN1, CUX1, KIF5A, COPG1	2.84686	0.00205578	13
R-HSA-5663220~RHO GTPases activate formins	SGO1, NUP107, SEH1L, PLK1, MIS12, NUP98, CENPO, KNL1, CKAP5	2.84373	0.0137892	9
R-HSA-168255~influenza infection	NUP93, NUP205, NUP107, SEH1L, KPNA4, NUP98, RPL37, RAE1, KPNB1, RAN	2.83563	0.00871379	10
R-HSA-68882~mitotic anaphase	NUP205, NUP107, SEH1L, PLK1, MIS12, KNL1, CKAP5, SGO1, NUP93, LMNA, ANAPC5, NUP98, CENPO, RAN, KPNB1	2.8116	0.000906153	15
R-HSA-68875~mitotic prophase	NUP93, H2AZ2, NUP205, NUP107, SEH1L, LMNA, PLK1, NUP98, RAE1	2.80368	0.0149151	9
R-HSA-2555396~mitotic metaphase and anaphase	NUP205, NUP107, SEH1L, PLK1, MIS12, KNL1, CKAP5, SGO1, NUP93, LMNA, ANAPC5, NUP98, CENPO, RAN, KPNB1	2.79973	0.000943353	15
R-HSA-913531~interferon signaling	NUP93, NUP205, NUP107, SEH1L, MX1, PTAFR, EIF4A3, KPNA4, NUP98, RAE1, KPNB1, GBP3	2.66748	0.00537868	12
R-HSA-8856688~Golgi-to-ER retrograde transport	COPB2, COPA, COPB1, KIF5A, COPG1, KIF11, COPZ1, ARCN1	2.6608	0.0306267	8
R-HSA-211000~gene silencing by RNA	NUP93, H2AZ2, NUP205, NUP107, SEH1L, NUP98, RAE1, RAN	2.56439	0.0363565	8
R-HSA-2467813~separation of sister chromatids	SGO1, NUP107, SEH1L, PLK1, MIS12, ANAPC5, NUP98, CENPO, KNL1, CKAP5	2.31601	0.0288307	10
R-HSA-162906~HIV infection	NUP93, NUP205, NUP107, SEH1L, NCBP1, VTA1, ATP6V1H, CXCR4, NUP98, RAE1, KPNB1, RAN	2.29796	0.0153277	12
R-HSA-68877~mitotic prometaphase	SGO1, NUP107, SEH1L, PLK1, MIS12, CEP192, NUP98, CENPO, KNL1, CKAP5	2.16842	0.0412001	10
R-HSA-8953854~metabolism of RNA	ISY1, DDX5, NUP205, SEH1L, NUP107, RBM8A, SF3B6, EIF4A3, CWC27, MTO1, EFTUD2, NXF1, PCF11, RPL37, SF3B1, RAE1, AQR, PRPF38A, NCBP1, APOBEC3H, CRNKL1, CDC40, NUP93, XAB2, LSM6, SRSF3, SKIV2L, SNRPE, NUP98, RAN	1.96895	0.00057672	30
R-HSA-68886~M phase	H2AZ2, NUP205, NUP107, SEH1L, PLK1, MIS12, KNL1, CKAP5, SGO1, NUP93, LMNA, ANAPC5, CEP192, NUP98, CENPO, RAE1, RAN, KPNB1	1.90489	0.0134744	18
R-HSA-382551~transport of small molecules	SLC35B4, SLC66A1, ADCY4, HDLBP, LPL, TCIRG1, SLC7A10, SLC2A7, LMF1, NIPAL1, ATP6V1H, EMB, ATP6V1E1, ATP6V0E2, ATP6V1D, SLC30A7, ATP6V1G1, SLC13A3, ATP6V0B, ATP8B4, ATP6AP1, ATP6V1B2, AQP11, ATP6V0D1, ATP6V0C	1.517	0.0389226	25
R-HSA-168256~immune system	CSF3R, NUP107, RNF14, EIF4A3, ITGB2, TCIRG1, KIF11, SLA2, UBE2L3, CLEC5A, KIF5A, MLST8, KPNA4, ATP6V1E1, CD177, FBXW4, ATP6V0B, SERPINB1, ATP6V1G1, KRT1, ATP6AP2, IL17RE, IRAK4, NUP93, FCER2, MYH2, ATP6V1B2, PRTN3, ANAPC5, NUP98, ATP6V0D1, CBLL2, ATP6V0C, KPNB1, NUP205, SEH1L, DEFB128, UNC93B1, COPB1, PTAFR, UBR1, ASB17, FBXO44, KIR2DL4, DHX36, ATP6V1H, SLAMF7, ATP6V0E2, RAE1, ATP6V1D, GBP3, UBE2…	1.38237	0.00476923	63

## Sheet: Table S4
Table S4. Biological organelles/complexes where the candidate host factors play potential roles in the life cycle of H5N1 IAV
Cell surface	G protein-coupled receptor signaling pathway	Clathrin-coated vesicle	Actin	V-type ATPase complex	Early endosome	Late endosome	Myosin complex	Microtubule	Nuclear pore	Spliceosome	Eukaryotic translation initiation factor 3 complex	Regulation of transcription by RNA polymerase II	Nucleoplasm	Cajal body	Endoplasmic reticulum	Golgi apparatus	Peroxisome	Mitochondria	Ubiquitination	Cytoplasm	Unclassified genes
AQP11	ADCY4	ATAT1	AHNAK	ATP6AP1	CLN3	ATG9A	MYH11	ATAT1	ENY2	AQR	EIF3G	CCNQ	ALKBH6	EFTUD2	AQP11	ATAT1	ECI2	ACSS2	ABTB1	ACBD4	AASDH
CLEC5A	ADGRL1	DENND1B	DNAJA3	ATP6AP2	CXCR4	CLN3	MYH2	CCDC181	KPNA4	ARMC7	EIF3I	CEBPE	ANAPC5	FAM118B	ARCN1	ATG9A	MFF	ALDH7A1	ANAPC5	ALKBH6	AASDHPPT
ELSPBP1	CALY	FCGR1BP	HCLS1	ATP6V0B	FGD5	ELAPOR1	MYL6B	CCT6A	KPNB1	CDC40		CSRNP1	APOBEC3H	GARIN3	ATG9A	ATP8B4	SZT2	ALKBH7	ASB17	APOBEC3H	ABRACL
FCRL2	CCL22	LRP12	TMEM63B	ATP6V0C	SERPINB1		MYO3B	CKAP5	NUP107	CRNKL1		CUX1	ASAP3	UBL5	ATP6AP1	CEP85		ATG9A	CBLL2	ARHGEF40	ADIPOR2
IRAK4	CXCR4	M6PR		ATP6V0D1	VIPAS39			KIF11	NUP205	CWC27		DDX5	ATP6V1D		ATP6AP2	CHPF		AUH	DCUN1D3	ASAP3	ALG1L
ITGB2	FFAR2			ATP6V0E2	WDFY2			KIF5A	NUP93	DDX5		DMRTA1	C19ORF84		CLN3	CLN3		CEND1	DNAJA3	AUNIP	ANKMY2
ITGB8	GPHA2			ATP6V1B2				MX1	NUP98	EFTUD2		DMRTB1	CENPO		COPA	CLSPN		CHDH	FBXO44	B3GNTL1	AS3MT
LPL	OR13C4			ATP6V1D				PLK1	NXF1	EIF4A3		ENY2	CLSPN		COPB1	COG2		CHPF	FBXW4	BinCARD1	ATG10
OTOA	OR2AG1			ATP6V1E1				TEX35	RAE1	ISY1		ETV3	CMTM8		COPB2	COG8		COX6C	MARCHF3	CASKIN2	ATP6V1G1
PKD1	OR2D2			ATP6V1H					RAN	LSM6		GLI3	COPS9		COPG1	COPB1		DHX36	MARCHF6	CCNP	BCL11B
RAMP3	OR4A16								SEH1L	PRPF38A		HMGB4	DCUN1D3		COPZ1	COPG1		DNAJA3	OTULIN	CEP192	C19orf54
SEMA6D	OR4C16									RBM8A		HOXB13	DDX53		DIO1	CSGALNACT1		DNAJC19	PLK1	CFLAR	C19orf84
	OR52M1									SCNM1		HOXB8	DHX36		ELAPOR1	CUX1		ECI2	RNF133	CMTM8	C1orf162
	OR6C2									SF3B1		IRX2	DNTTIP1		FGD5	FGD5		ENOSF1	RNF14	CNTROB	C1orf87
	OR7G1									SF3B6		IRX6	EID2		FKBP9P1	GARIN3		ENY2	RNF168	COPS9	C2CD6
	OR8U3									SNRPE		KAT6A	JARID2		GDPD3	M6PR		FOXRED1	SDE2	CRIP1	C4orf36
	PTAFR									XAB2		LHX5	KANSL3		HSD17B3	MMP24		FUNDC2	SMURF1	DDX25	C4orf45
	RAMP3											MYF5	KNL1		HSD3B7	MSH6		GUF1	TRIM51	DDX5	TEX47
	ZNF219											NFE2L1	LMNA		HTR1B	MUC16		HCLS1	UBE2L3	DTD2	C8orf34
	MC1R											NHLH2	MAD2L2		LINC01547	NAA11		JARID2	UBE2T	EEF2	CCDC105
												NKX1-1	MLST8		LMF1	NIPAL1		KANSL3	UBE2U	EIF4A3	CCDC167
												NKX2-2	MSH6		MARCHF6	PCID2		KHDC3L	UBR1	EPS8L3	CD177
												PCGF6	MYB		MBOAT1	PKD1		METTL13	UBXN2A	GBP3	CDCP2
												PHF10	MYPN		MX1	QSOX2		MFF	WDR24	GLI3	CDPF1
												PHIP	NAA11		NFE2L1	RNF133		MRPL38	WDSUB1	GSTCD	CENPBD2P
												PTAFR	NCBP1		PANX3	SCOC		MTO1		GZMA	CENPO
												RNF14	NMRAL1		PCID2	SDE2		NAGS		HDLBP	CHST12
												SALL1	NR2C2AP		PIGQ	SEMA6D		NCBP1		HSPA6	CLK1
												SSU72	PCF11		PIP4K2B	SLA2		PCF11		IL17RE	CMTM7
												TBX2	PIP4K2B		PKD1	SLC30A7		PTGES2		IPO13	CNTN4
												VGLL1	PLK1		POGLUT2	SLC35B4		SECISBP2		KPNA4	CPXCR1
												ZBTB7C	POGLUT2		RETREG3	TMEM30B		SLC25A12		KPNB1	CSF3R
												ZNF410	QSOX2		RNF133	UBXN2A		SLC30A7		KRT1	CT83
												ZNF626	RBMY1F		SLAMF7	VIPAS39		SMURF1		KRT25	CXCL16
												ZNF641	RECQL4		SLC35B4	XPR1		TAMM41		LRRCC1	DDX53
												ZNF655	RNF168		SPTSSB			TCHP		LSM6	DEFB128
												ZNF770	RUNX1T1		SQLE			TMEM126A		LXN	DLGAP1
												ZNF778	SCOC		TM6SF2			TP53AIP1		MAD2L2	DNTTIP1
													SDE2		TMEM30B					MARCKSL1	DOCK11
													SECISBP2		TMTC3					METTL6	EID2
													SFPQ		TOR1AIP2					MLST8	ELP6
													SGO1		UBXN2A					MOCS3	EMB
													SLA2		UFM1					MORN4	EPSTI1
													SMURF1		UNC93B1					MROH8	FAHD2B
													SRSF3							MTURN	FAM104B
													SUPT6H							NAA15	FCER2
													UBE2L3							NLRP11	GCSAML
													UBE2QL1							NXF1	GJA8
													UBE2T							PPP1R1A	GNL2
													VTA1							RAB28	H2AZ2
													ZBTB20							RAE1	IFT22
													ZNF219							RAN	ITIH2
																				RBM8A	ITPRIP
																				RECQL4	JSRP1
																				ROPN1B	KIR2DL4
																				RPL37	KLHL23
																				SALL1	KNL1
																				SPATA17	KRT12
																				SPRY4	KRTAP13-1
																				SRSF3	KRTAP5-8
																				TBX2	LAMC1
																				TEX44	LGALS16
																				TMUB1	LINC01085
																				UBL5	LINC01104
																				VCPKMT	LMBRD2
																				ZBTB20	LMNA
																				ZCCHC2	LRRC2
																				ZNF655	LY6G6D
																					LYZL4
																					MAB21L3
																					MEGF11
																					METTL27
																					MFSD6L
																					MIIP
																					MIS12
																					MS4A15
																					MYB
																					MYL3
																					MYPN
																					NAGLU
																					NHSL1
																					NMB
																					NMRAL1
																					NMS
																					NOXRED1
																					NPY1R
																					NR2C2AP
																					OCSTAMP
																					OGFOD2
																					OTOG
																					PCBD2
																					PCDH10
																					PCDHA10
																					PCDHAC2
																					PDZRN4
																					PIK3IP1
																					PLA2G2F
																					PLEKHG7
																					PMEPA1
																					PNMA8B
																					PPIAP72
																					PPP2R3A
																					SLC66A1
																					OPRPN
																					PRR15L
																					PRTN3
																					QSER1
																					RAET1E
																					RBMY1F
																					ROGDI
																					RPL34P34
																					RPL7AP27
																					RPSAP20
																					RRAS
																					RTF2
																					RUNX1T1
																					SGO1
																					SHF
																					SHISA4
																					SIGLEC7
																					SKIV2L
																					SLC13A3
																					SLC2A7
																					SLC7A10
																					SNRPD2P1
																					SNRPEP2
																					SPATA20
																					SUPT6H
																					SVOP
																					SYCE1
																					TCEANC2
																					TCIRG1
																					TEX30
																					TGM7
																					THAP2
																					TIMP3
																					TMEM109
																					TMEM171
																					TMEM175
																					TMEM176A
																					TMEM184A
																					TMEM229B
																					TMEM31
																					TMEM53
																					TMEM61
																					TMEM74
																					TMEM88
																					TOM1L2
																					TSPAN18
																					TTC30A
																					TTC9B
																					UBE2F
																					UBE2QL1
																					UBXN11
																					VTA1
																					CFAP251
																					WDR87
																					WFDC1
																					WFDC5
																					WWC2-AS2
																					ZNF750

## Sheet: Table S5
Table S5. Candidate genes from different screenings
This study	Hao et al., 2008	Brass et al., 2009	König et al., 2010	Karlas et al., 2010
AASDH	AAGAB	ABCD1	AATK	ABCB10
AASDHPPT	AMMECR1	ADAT1	ACTC1	ABCC6
ABRACL	ANKS6	AHCY	ACVR2A	ACACA
ABTB1	ARCN1	AKAP11	ADAMTS2	ACVR1C
ACBD4	ATP5F1B	ALG10	ADAMTSL4	ADAP1
ACSS2	ATP5F1C	AMOTL1	ADRA1B	AGAP4
ADCY4	ATP6AP1	ANGPTL3	AFF2	AHCYL1
ADGRL1	ATP6V0C	ANTKMT	AGTRAP	AIG1
ADIPOR2	ATP6V0D1	APBA3	AIG1	AKTIP
AHNAK	BARHL2	AQR	AKAP13	AMN
ALDH7A1	CCT6A	ARCN1	AKT1	ANKK1
ALG1L	CDK1	ASAH1	ALPK2	AP2M1
ALKBH6	CLUAP1	ATF1	ANAPC2	APBB1IP
ALKBH7	CNOT3	ATG13	ANKRD7	ARCN1
ANAPC5	COPG1	ATP1A3	ANPEP	ARTN
ANKMY2	COX6A1	ATP5ME	APC2	ASPA
APOBEC3H	DCP2	ATP5PB	APOA1	ATCAY
AQP11	DDAH1	ATP6AP1	APP	ATG13
AQR	DPF2	ATP6V0B	AQP4	ATP1A2
ARCN1	EIF1AX	ATP6V0E2	ARAF	ATP2C1
ARHGEF40	EIF2AK4	ATP6V1G1	ARCN1	ATP5MK
ARMC7	EIF3B	ATP8	ATP6AP1	ATP6AP1
AS3MT	EIF3C	B3GALT2	ATP6AP2	ATP6AP2
ASAP3	EIF3D	B4GALT2	ATP6V0B	ATP6V0C
ASB17	EIF3F	BACE1	ATP6V0C	ATP6V0D1
ATAT1	EIF3G	BIRC8	ATP6V0D1	ATP6V0E2-AS1
ATG10	EIF3H	BUB1B	ATP6V1A	ATP6V1A
ATG9A	EIF3I	BUB3	ATP6V1B2	ATP6V1B2
ATP6AP1	EIF4A2	C22orf15	BCL3	AXIN1
ATP6AP2	EIF5	C2orf69	BMPR1B	B2M
ATP6V0B	FAU	C6orf62	BRWD3	B3GNT7
ATP6V0C	H3C14	CACNB4	C14orf28	BACH2
ATP6V0D1	HAND2	CACTIN	C1orf159	BAIAP2
ATP6V0E2	HMGCR	CADM2	C2orf42	BAIAP3
ATP6V1B2	HSPA5	CALCOCO2	CACNG4	BARHL2
ATP6V1D	HSPA8	CARD16	CAD	BRPF1
ATP6V1E1	KRTCAP2	CBX2	CAMK2B	CA13
ATP6V1G1	LIN9	CCDC74A	CANT1	CCDC190
ATP6V1H	MAT2A	CCDC74B	CAPN6	CCDC51
ATP8B4	MRPL12	CCDC78	CBLL1	CCNB3
AUH	NTSR1	CDK5RAP2	CCL13	CD47
AUNIP	NUP153	CEACAM7	CD81	CD48
B3GNTL1	NUP43	CFAP47	CDC42BPA	CD58
BCL11B	NUP98	CFAP74	CDC42BPB	CD81
BinCARD1	NXF1	CHMP2B	CDK10	CDKN1B
C19ORF54	NXT2	CLK3	CDK20	CEL
C19ORF84	PEPD	CLN5	CDK4	CERS4
C1ORF162	PGD	CNOT10	CDKL5	CHRM1
C1ORF87	PLXNA2	CNTN5	CFLAR	CHST5
C2CD6	PPP1R15A	COPA	CHAF1A	CHUK
C4ORF36	PSMB1	COPB1	CIT	CKS1B
C4ORF45	PSMB3	COPB2	CLK1	CLIC4
C8ORF34	PSMB4	COPG1	CLOCK	CLK1
CALY	PSMB6	COPS6	COL2A1	CLSTN3
CASKIN2	PSMC1	COPZ1	COPA	CLUH
CBLL2	PSMC3	CPLX1	COPB2	CNGB1
CCDC105	PSMD11	CPN2	COPG1	CNNM1
CCDC167	PSMD12	CRADD	COQ8A	CNRIP1
CCDC181	PSMD6	CRNKL1	CREB1	COPA
CCL22	RAB10	CWC22	CRHR1	COPB1
CCNP	RAB1B	CYB5R4	CSE1L	COPB2
CCNQ	RAB5A	DCLRE1A	CSMD3	COPE
CCT6A	RET	DCLRE1B	CSNK1G2	COPG1
CD177	RFX7	DDIAS	CTSG	CRAMP1
CDC40	RNPS1	DHX8	CTSW	Cry2
CDCP2	RPL13P12	DMD	DAPK2	CRYAA
CDPF1	RPL15	DSC3	DAPK3	CTNNB1
CEBPE	RPL5	DYNC1I1	DCLK1	CXCR6
CEND1	RPS10	DYNLT2B	DCLK2	CYP17A1
CENPBD2P	RPS11	EFTUD2	DHCR7	CYP2U1
CENPO	RPS14	EIF2S1	DIO1	DAP3
CEP192	RPS15A	EIF4A2	DLG5	DBT
CEP85	RPS16	EPRS1	DSP	DCLK2
CFAP251	RPS18	ERCC4	DTX2	DERL3
CFLAR	RPS2	ERLIN2	DUSP29	DHRS2
CHAF1A	RPS20	ESAM	DUSP3	DLG2
CHDH	RPS3A	ETHE1	DYNC2I2	DMAP1
CHPF	RPS4X	EVC2	DYRK1B	DTX3
CHST12	RPS5	FAM13B	EIF2AK2	E2F1
CKAP5	RPS7	FBXO22	ENG	EEF1A1
CLEC5A	RPS8	FCGR2A	ENTPD8	EIF3A
CLK1	RPS9	FHOD3	EPHA7	EIF3C
CLN3	RPTOR	FLNC	EPHB2	EIF3F
CLSPN	RRBP1	FN3KRP	EPHB4	EIF3G
CMTM7	RSPH4A	FOXE1	EPS8L3	EIF4A3
CMTM8	SCD	FREM2	ERN2	ENGASE
CNTN4	SEC61A2	FRMD8	F13A1	EPB41L4A-DT
CNTROB	SLC52A3	FUS	FAM104B	EPHB6
COG2	TAF12	FZD8	FAM135A	FAM135A
COG8	TDG	GCAT	FBXO44	FAU
COPA	TIMM17A	GDPD5	FGFR1	FBXW10
COPB1	UQCRC2	GINS2	FGFR2	FBXW2
COPB2	VCP	GJA3	FGFR4	FCHO2
COPG1	WAC	GPKOW	FKBP8	FERMT3
COPS9	ZBTB3	GSK3A	FLT3	FGF19
COPZ1		H1-6	FLT4	FHOD1
COX6C		HNRNPU	FNTB	FKBP8
CPXCR1		HPSE	FOLH1	FKBP9
CRIP1		HRK	FOXQ1	FLJ25758
CRNKL1		IFIT5	FPR1	GCLC
CSF3R		IFT46	FRK	GDF10
CSGALNACT1		INMT	FSCN1	GGTLC2
CSRNP1		IQSEC1	G6PC3	GNRH2
CT83		ITGA11	G6PD	GPR146
CUX1		KRTCAP2	GABBR1	GRIN2C
CWC27		LFNG	GAK	GSTM4
CXCL16		LINC00310	GCNA	GTF2H3
CXCR4		LINC01140	GJA8	H2BC15
DCUN1D3		LRP1B	GOPC	HEG1
DDX25		LRPAP1	GPR62	HERC4
DDX5		LSM2	GRK3	HPGD
DDX53		LY6G6C	GRK5	HSF4
DEFB128		LZTR1	GRK6	HSPD1
DENND1B		MBNL3	GSK3B	IFNA7
DHX36		MCF2L	GSR	IFNAR2
DIO1		MFAP1	H3-4	IFNGR2
DLGAP1		MLKL	HAND2	IGSF1
DMRTA1		MOCS3	HAPSTR1	IK
DMRTB1		MPG	HECTD1	IL17RA
DNAJA3		MPZL1	HIPK1	IL1A
DNAJC19		MRNIP	HIPK2	IRF2
DNTTIP1		MTFR1	HIPK3	ISG15
DOCK11		MYBL2	HNRNPA1P16	ITLN1
DTD2		MYO1E	HRAS	JHY
ECI2		MYOCD	HSP90AA1	JUN
EEF2		NAGA	HTR2A	KANSL1
EFTUD2		NDE1	HUNK	KATNB1
EID2		NDUFB1	IGSF1	KCNIP3
EIF3G		NDUFB11	IKBKE	KCNJ12
EIF3I		NDUFB8	IL17RA	KCNK17
EIF4A3		NDUFB9	IL36G	KIF11
ELAPOR1		NFXL1	IL5RA	KNG1
ELP6		NOS3	IL9R	KPNB1
ELSPBP1		NOSTRIN	IRAK3	LARGE1
EMB		NT5C	IRX2-DT	LARP1
ENOSF1		NUP107	ITGA2B	LGALS2
ENY2		NUP58	ITGA3	LHX3
EPS8L3		NUP88	JAK2	LINGO1
EPSTI1		NUP98	JUN	LONP1
ETV3		NUTF2	KCNJ11	LRP11
FAHD2B		NXF1	KCNJ3	LRP1B
FAM104B		OLFM1	KCNK12	LY6G6C
FAM118B		ONECUT2	KCNMA1	MAN2B1
FBXO44		PAGE5	KHSRP	MAP2K3
FBXW4		PCDHGA1	KLK9	MAP3K7CL
FCER2		PCGF6	KPNB1	MATN3
FCGR1BP		PCSK5	KSR2	MDM2
FCRL2		PDLIM3	LIMK1	MED14
FFAR2		PGD	LIMS3	MED6
FGD5		PHYHIP	LOC441239	MEX3A
FKBP9P1		PIEZO1	LOC653712	MLYCD
FOXRED1		PIGH	LRRK1	MSRA
FUNDC2		PIGT	LTK	MST1R
GARIN3		PIP	MAP1LC3C	MYC
GBP3		PIP4K2B	MAP2K2	MYOD1
GCSAML		PLCH2	MAP2K3	MYT1L
GDPD3		PLP1	MAP2K5	NAA10
GJA8		PPAN	MAP3K11	NAE1
GLI3		PPARA	MAP3K12	NAIP
GNL2		PRCC	MAP4K4	NCK2
GPHA2		PRORP	MAPK1	NEK8
GSTCD		PRPF31	MARK2	NEK9
GUF1		PRPF8	MDM2	NLE1
GZMA		PRRT1	MIB1	NPAS1
H2AZ2		PRSS8	MID1IP1	NTHL1
HCLS1		PTBP1	MINK1	NUDT4
HDLBP		PTPRA	MTOR	NUP205
HMGB4		PTS	NADK	NUP98
HOXB13		PVALB	NAGK	NXF1
HOXB8		RAB10	NAGPA	NXF3
HSD17B3		RAB29	NEK6	OPN1SW
HSD3B7		RAB30	NF1P8	P2RY12
HSPA6		RAB5A	NFAT5	PAICS
HTR1B		RAVER1	NLGN4X	PAOX
IFT22		RBM14	NPY1R	PAQR8
IL17RE		RBM34	NRBP1	PART1
IPO13		RNH1	NTRK1	PASD1
IRAK4		RPL13A	NTRK2	PCDH18
IRX2		RPS16	NTSR1	PDGFRL
IRX6		RPS4X	NUDCD3	PEPD
ISY1		RPS6KL1	NUP153	PHF2
ITGB2		RTRAF	NUP214	PIK3C2G
ITGB8		RUNX1	OR10H4	PIK3CB
ITIH2		SAMD8	OR4M1	PIK3R5
ITPRIP		SAMM50	OR51T1	PIN1
JARID2		SART1	OSBPL6	PLAU
JSRP1		SCYL3	OSER1	PLD2
KANSL3		SDE2	OSMR	PLK3
KAT6A		SELENOI	OXSR1	PLPPR4
KHDC3L		SF3B1	PAK2	POLR2H
KIF11		SF3B2	PAK3	POLR2L
KIF5A		SF3B3	PANK4	PPP1R14D
KIR2DL4		SFXN2	PBK	PRPF8
KLHL23		SH2D1A	PCCB	PRPS1
KNL1		SIGLEC9	PCSK7	PRSS27
KPNA4		SLC17A3	PDK3	PSAP
KPNB1		SLC1A3	PHF2	PSENEN
KRT1		SLC2A2	PIK3R4	PSMA1
KRT12		SLC35A1	PIP5K1C	PSMC6
KRT25		SLC36A2	PKD1	PSMD14
KRTAP13-1		SLC41A3	PLK3	PSMD2
KRTAP5-8		SLU7	PLK4	PTPRN
LAMC1		SNRPB	POLA1	RAB6B
LGALS16		SNRPD2	POLR1G	RACGAP1
LHX5		SNRPD3	POMK	RANBP9
LINC01085		SNU13	PPIF	RBM3
LINC01104		SPAG17	PPP1R12C	RBM42
LINC01547		SPCS2	PPP1R14D	RETN
LMBRD2		SRP54	PRELID3BP7	RFFL
LMF1		ST8SIA1	PRKACA	RNF150
LMNA		STAC3	PRKAG2	RPL35
LPL		STARD5	PRKCD	RPS10
LRP12		STK11IP	PRKCI	RPS14
LRRC2		SULT1C4	PRPF31	RPS16
LRRCC1		TBC1D23	PRPH2	RPS24
LSM6		TBL1XR1	PRSS35	RPS27A
LXN		TCAP	PSENEN	RPS3
LY6G6D		TGS1	PSMD1	RPS5
LYZL4		THRSP	PTMA	RUNX1
M6PR		TMEM167B	PTPMT1	SAFB
MAB21L3		TMEM187	PTPRM	SARS1
MAD2L2		TMEM251	PTPRN	SCNN1D
MARCHF3		TMEM62	PTS	SELPLG
MARCHF6		TPRX1	RAB11B	SERPINA1
MARCKSL1		TPSAB1	RAB17	SERPINB2
MBOAT1		TRIM17	RABEP1	SF3A1
MC1R		TRIM28	RACGAP1	SF3B1
MEGF11		TSTA3	RAD54L	SF3B6
METTL13		TUFT1	RBCK1	SFTPB
METTL27		UBE2A	RBM5	SIGLEC5
METTL6		UBE2E1	RING1	SIGMAR1
MFF		UBL5	ROCK1	SLC12A4
MFSD6L		USP6	ROGDI	SLC22A6
MIIP		VPS54	ROR2	SLC9A3R1
MIS12		WDR18	RPL36AP49	SMU1
MLST8		XIAP	RPS10	SNRNP70
MMP24		YTHDC1	RPS20	SNRPF
MOCS3		ZNF132	RPS6KA2	SNW1
MORN4		ZNF154	SAE1	SNX6
MROH8		ZNF16	SCN3A	SNX9
MRPL38		ZNF224	SCN8A	SON
MS4A15		ZNF350	SCNN1G	SPATA2L
MSH6		ZNF414	SF3A1	SPRYD4
MTO1		ZNF432	SGCA	SRRM2
MTURN		ZNF473	SGK1	SSTR5
MUC16		ZNF492	SIAH2	STAB1
MX1		ZNF552	SIGMAR1	STXBP4
MYB		ZNF567	SIK3	STYXL2
MYF5		ZNF653	SLC48A1	SULF2
MYH11			SLC6A19	SUPT6H
MYH2			SMARCD3	TAMM41
MYL3			SMG1	TBL3
MYL6B			SNRNP70	TBX21
MYO3B			SNRPA1	TCF3
MYPN			SNU13	TFE3
NAA11			ST6GALNAC6	TIMM44
NAA15			STK31	TIPIN
NAGLU			STK39	TK2
NAGS			STX10	TMEM254
NCBP1			STX5	TNC
NFE2L1			SUMO1	TNFRSF18
NHLH2			SUMO2	TNK2
NHSL1			SUMO4	TPD52L3
NIPAL1			SYCE2	TPGS1
NKX1-1			SYNGAP1	TRAM1
NKX2-2			TAOK1	TRAP1
NLRP11			TASL	TRERF1
NMB			TBC1D1	TRIB2
NMRAL1			TBK1	TRIM14
NMS			TEAD3	TRIM21
NOXRED1			TNK2	TRIM60
NPY1R			TNPO3	TRMT61A
NR2C2AP			TOP1MT	TSPOAP1
NUP107			TPT1	TSSK6
NUP205			TRDMT1	TXNL4A
NUP93			TRIM28	UBAC2
NUP98			TRPV2	USP42
NXF1			TSPOAP1	VNN2
OCSTAMP			TUBB	WDR83
OGFOD2			TUBB3	WNT9A
OPRPN			TXK	XAB2
OR13C4			TXNDC11	XPNPEP1
OR2AG1			UBQLN4	XPO1
OR2D2			UBR4	ZBTB2
OR4A16			UBXN10	ZNF295-AS1
OR4C16			UNCX	ZNF37B
OR52M1			USE1	ZNF512
OR6C2			VEGFB
OR7G1			VPS16
OR8U3			WDR18
OTOA			ZNF436
OTOG			ZNF862
OTULIN
PANX3
PCBD2
PCDH10
PCDHA10
PCDHAC2
PCF11
PCGF6
PCID2
PDZRN4
PHF10
PHIP
PIGQ
PIK3IP1
PIP4K2B
PKD1
PLA2G2F
PLEKHG7
PLK1
PMEPA1
PNMA8B
POGLUT2
PPIAP72
PPP1R1A
PPP2R3A
PRPF38A
PRR15L
PRTN3
PTAFR
PTGES2
QSER1
QSOX2
RAB28
RAE1
RAET1E
RAMP3
RAN
RBM8A
RBMY1F
RECQL4
RETREG3
RNF133
RNF14
RNF168
ROGDI
ROPN1B
RPL34P34
RPL37
RPL7AP27
RPSAP20
RRAS
RTF2
RUNX1T1
SALL1
SCNM1
SCOC
SDE2
SECISBP2
SEH1L
SEMA6D
SERPINB1
SF3B1
SF3B6
SFPQ
SGO1
SHF
SHISA4
SIGLEC7
SKIV2L
SLA2
SLAMF7
SLC13A3
SLC25A12
SLC2A7
SLC30A7
SLC35B4
SLC66A1
SLC7A10
SMURF1
SNRPD2P1
SNRPE
SNRPEP2
SPATA17
SPATA20
SPRY4
SPTSSB
SQLE
SRSF3
SSU72
SUPT6H
SVOP
SYCE1
SZT2
TAMM41
TBX2
TCEANC2
TCHP
TCIRG1
TEX30
TEX35
TEX44
TEX47
TGM7
THAP2
TIMP3
TM6SF2
TMEM109
TMEM126A
TMEM171
TMEM175
TMEM176A
TMEM184A
TMEM229B
TMEM30B
TMEM31
TMEM53
TMEM61
TMEM63B
TMEM74
TMEM88
TMTC3
TMUB1
TOM1L2
TOR1AIP2
TP53AIP1
TRIM51
TSPAN18
TTC30A
TTC9B
UBE2F
UBE2L3
UBE2QL1
UBE2T
UBE2U
UBL5
UBR1
UBXN11
UBXN2A
UFM1
UNC93B1
VCPKMT
VGLL1
VIPAS39
VTA1
WDFY2
WDR24
WDR87
WDSUB1
WFDC1
WFDC5
WWC2-AS2
XAB2
XPR1
ZBTB20
ZBTB7C
ZCCHC2
ZNF219
ZNF410
ZNF626
ZNF641
ZNF655
ZNF750
ZNF770
ZNF778
ZNF827

## Sheet: Table S6
Table S6. Overlapping genes from different screenings
siRNA library screenings	Total number	Overlapping number	Overlapping ratio (%)	Genes
Hao et al., 2008; Brass et al., 2009; Karlas et al., 2010; König et al., 2010; This study	1250	3	0.24	COPG1, ATP6AP1, ARCN1
Hao et al., 2008; Brass et al., 2009; Karlas et al., 2010; König et al., 2010	841	3	0.356718	COPG1, ATP6AP1, ARCN1
Hao et al., 2008; Brass et al., 2009; Karlas et al., 2010; This study	1012	5	0.494071	COPG1, ATP6AP1, ARCN1, NXF1, NUP98
Hao et al., 2008; König et al., 2010; Karlas et al., 2010; This study	1040	5	0.480769	COPG1, ATP6AP1, ARCN1, ATP6V0D1, ATP6V0C
Brass et al., 2009; König et al., 2010; Karlas et al., 2010; This study	1184	5	0.422297	COPG1, ATP6AP1, ARCN1, COPA, COPB2
Hao et al., 2008; Brass et al., 2009; Karlas et al., 2010	593	6	1.0118	COPG1, ATP6AP1, ARCN1, NXF1, NUP98, RPS16
Hao et al., 2008; Brass et al., 2009; This study	762	5	0.656168	NUP98, COPG1, ATP6AP1, NXF1, ARCN1
Hao et al., 2008; Brass et al., 2009; König et al., 2010	606	3	0.49505	COPG1, ATP6AP1, ARCN1
Hao et al., 2008; Karlas et al., 2010; König et al., 2010	619	6	0.969305	COPG1, ATP6AP1, ARCN1, ATP6V0D1, ATP6V0C, RPS10
Hao et al., 2008; Karlas et al., 2010; This study	797	8	1.00376	ATP6V0D1, NUP98, COPG1, ATP6V0C, ATP6AP1, NXF1, ARCN1, EIF3G
Brass et al., 2009; König et al., 2010; This study	949	6	0.632244	COPB2, ATP6V0B, COPA, COPG1, ATP6AP1, ARCN1
Brass et al., 2009; Karlas et al., 2010; This study	942	9	0.955414	COPB2, NUP98, COPA, COPG1, SF3B1, COPB1, ATP6AP1, NXF1, ARCN1
König et al., 2010; Karlas et al., 2010; This study	968	11	1.13636	COPB2, ATP6V0D1, ATP6V1B2, COPA, COPG1, ATP6V0C, ATP6AP2, ATP6AP1, KPNB1, ARCN1, CLK1
Hao et al., 2008; Brass et al., 2009	332	12	3.61446	KRTCAP2, NUP98, ATP6AP1, RAB5A, EIF4A2, RAB10, COPG1, NXF1, ARCN1, RPS4X, PGD, RPS16
Hao et al., 2008; König et al., 2010	377	10	2.65252	ATP6V0D1, NTSR1, HAND2, ATP6AP1, RPS20, RPS10, COPG1, ATP6V0C, NUP153, ARCN1
Hao et al., 2008; Karlas et al., 2010	365	17	4.65753	BARHL2, ATP6V0D1, FAU, NUP98, RPS5, ATP6AP1, RPS10, EIF3F, COPG1, ATP6V0C, NXF1, ARCN1, RPS14, RPS16, EIF3C, EIF3G, PEPD
Hao et al., 2008; This study	542	10	1.84502	ATP6V0D1, NUP98, COPG1, ATP6V0C, ATP6AP1, EIF3I, NXF1, ARCN1, EIF3G, CCT6A
Brass et al., 2009; König et al., 2010	530	11	2.07547	COPB2, ATP6V0B, PRPF31, COPA, COPG1, SNU13, PTS, TRIM28, ATP6AP1, WDR18, ARCN1
Brass et al., 2009; Karlas et al., 2010	521	15	2.87908	COPB2, NUP98, COPA, COPG1, PRPF8, SF3B1, RUNX1, LY6G6C, COPB1, ATP6AP1, LRP1B, ATG13, NXF1, ARCN1, RPS16
Brass et al., 2009; This study	684	22	3.21637	COPB2, CRNKL1, NUP98, ATP6V0B, COPA, COPG1, PCGF6, UBL5, COPZ1, SF3B1, PIP4K2B, EFTUD2, ATP6V1G1, NUP107, COPB1, MOCS3, SDE2, ATP6AP1, AQR, NXF1, ARCN1, ATP6V0E2
König et al., 2010; This study	727	22	3.02613	COPB2, ATP6V0D1, ROGDI, ATP6V1B2, PKD1, ATP6V0B, COPA, COPG1, ATP6V0C, GJA8, ATP6AP2, CHAF1A, DIO1, EPS8L3, CFLAR, ATP6AP1, FAM104B, NPY1R, KPNB1, ARCN1, FBXO44, CLK1
König et al., 2010; Karlas et al., 2010	545	34	6.23853	COPB2, TSPOAP1, ATP6V0D1, ATP6V1B2, RPS10, SNRNP70, PLK3, SF3A1, MDM2, COPA, IGSF1, COPG1, ATP6V0C, RACGAP1, PHF2, FAM135A, CD81, IL17RA, PTPRN, ATP6AP2, DCLK2, ATP6AP1, TNK2, PSENEN, ATP6V1A, AIG1, KPNB1, PPP1R14D, ARCN1, JUN, MAP2K3, SIGMAR1, FKBP8, CLK1
Karlas et al., 2010; This study	721	23	3.19001	COPB2, ATP6V0D1, XAB2, NUP98, ATP6V1B2, COPA, KIF11, COPG1, ATP6V0C, SF3B6, SF3B1, EIF4A3, TAMM41, ATP6AP2, COPB1, ATP6AP1, NUP205, SUPT6H, KPNB1, NXF1, ARCN1, EIF3G, CLK1

## Sheet: Table S7
Table S7. Overlapping reactome pathway from different screenings
siRNA library screenings	Total number	Overlapping number	Overlapping ratio (%)	Reactome pathways
Hao et al., 2008; Brass et al., 2009; Karlas et al., 2010; König et al., 2010; This study	373	4	1.07239	R-HSA-9711097~Cellular response to starvation; R-HSA-168276~NS1 Mediated Effects on Host Pathways; R-HSA-77387~Insulin receptor recycling; R-HSA-917977~Transferrin endocytosis and recycling
Hao et al., 2008; Brass et al., 2009; Karlas et al., 2010; König et al., 2010	363	7	1.92837	R-HSA-9711097~Cellular response to starvation; R-HSA-168276~NS1 Mediated Effects on Host Pathways; R-HSA-77387~Insulin receptor recycling; R-HSA-917977~Transferrin endocytosis and recycling; R-HSA-9694516~SARS-CoV-2 Infection; R-HSA-9705683~SARS-CoV-2-host interactions; R-HSA-9679506~SARS-CoV Infections
Hao et al., 2008; Brass et al., 2009; König et al., 2010; This study	368	7	1.90217	R-HSA-9711097~Cellular response to starvation; R-HSA-168276~NS1 Mediated Effects on Host Pathways; R-HSA-77387~Insulin receptor recycling; R-HSA-917977~Transferrin endocytosis and recycling; R-HSA-3232142~SUMOylation of ubiquitinylation proteins; R-HSA-4570464~SUMOylation of RNA binding proteins; R-HSA-4085377~SUMOylation of SUMOylation proteins
Hao et al., 2008; Brass et al., 2009; Karlas et al., 2010; This study	274	12	4.37956	R-HSA-9711097~Cellular response to starvation; R-HSA-168276~NS1 Mediated Effects on Host Pathways; R-HSA-77387~Insulin receptor recycling; R-HSA-917977~Transferrin endocytosis and recycling; R-HSA-177243~Interactions of Rev with host cellular proteins; R-HSA-382551~Transport of small molecules; R-HSA-168255~Influenza Infection; R-HSA-1169410~Antiviral mechanism by IFN-stimulated genes; R-HSA-8953…
Brass et al., 2009; König et al., 2010; Karlas et al., 2010; This study	341	9	2.6393	R-HSA-9711097~Cellular response to starvation; R-HSA-168276~NS1 Mediated Effects on Host Pathways; R-HSA-77387~Insulin receptor recycling; R-HSA-917977~Transferrin endocytosis and recycling; R-HSA-6811434~COPI-dependent Golgi-to-ER retrograde traffic; R-HSA-1222556~ROS and RNS production in phagocytes; R-HSA-6807878~COPI-mediated anterograde transport; R-HSA-6811442~Intra-Golgi and retrograde Gol…
Hao et al., 2008; Brass et al., 2009; This study	265	36	13.5849	R-HSA-2555396~Mitotic Metaphase and Anaphase; R-HSA-170822~Regulation of Glucokinase by Glucokinase Regulatory Protein; R-HSA-177243~Interactions of Rev with host cellular proteins; R-HSA-3232142~SUMOylation of ubiquitinylation proteins; R-HSA-159231~Transport of Mature mRNA Derived from an Intronless Transcript; R-HSA-4570464~SUMOylation of RNA binding proteins; R-HSA-159236~Transport of Mature …
Hao et al., 2008; Brass et al., 2009; König et al., 2010	357	10	2.80112	R-HSA-3232142~SUMOylation of ubiquitinylation proteins; R-HSA-4570464~SUMOylation of RNA binding proteins; R-HSA-9694516~SARS-CoV-2 Infection; R-HSA-9711097~Cellular response to starvation; R-HSA-4085377~SUMOylation of SUMOylation proteins; R-HSA-9705683~SARS-CoV-2-host interactions; R-HSA-168276~NS1 Mediated Effects on Host Pathways; R-HSA-77387~Insulin receptor recycling; R-HSA-9679506~SARS-CoV…
Hao et al., 2008; Karlas et al., 2010; König et al., 2010	341	26	7.62463	R-HSA-5673001~RAF/MAP kinase cascade; R-HSA-9006925~Intracellular signaling by second messengers; R-HSA-5684996~MAPK1/MAPK3 signaling; R-HSA-1280215~Cytokine Signaling in Immune system; R-HSA-2262752~Cellular responses to stress; R-HSA-5663202~Diseases of signal transduction by growth factor receptors and second messengers; R-HSA-5663205~Infectious disease; R-HSA-9694516~SARS-CoV-2 Infection; R-H…
Hao et al., 2008; Karlas et al., 2010; This study	259	14	5.40541	R-HSA-177243~Interactions of Rev with host cellular proteins; R-HSA-382551~Transport of small molecules; R-HSA-9711097~Cellular response to starvation; R-HSA-168276~NS1 Mediated Effects on Host Pathways; R-HSA-168255~Influenza Infection; R-HSA-1169410~Antiviral mechanism by IFN-stimulated genes; R-HSA-162909~Host Interactions of HIV factors; R-HSA-77387~Insulin receptor recycling; R-HSA-8953854~M…
Brass et al., 2009; König et al., 2010; This study	228	13	5.70175	R-HSA-168276~NS1 Mediated Effects on Host Pathways; R-HSA-3232142~SUMOylation of ubiquitinylation proteins; R-HSA-6807878~COPI-mediated anterograde transport; R-HSA-4570464~SUMOylation of RNA binding proteins; R-HSA-77387~Insulin receptor recycling ; R-HSA-6811434~COPI-dependent Golgi-to-ER retrograde traffic; R-HSA-6811442~Intra-Golgi and retrograde Golgi-to-ER traffic; R-HSA-9711097~Cellular re…
Brass et al., 2009; Karlas et al., 2010; This study	239	21	8.78661	R-HSA-72165~mRNA Splicing - Minor Pathway; R-HSA-168276~NS1 Mediated Effects on Host Pathways; R-HSA-177243~Interactions of Rev with host cellular proteins; R-HSA-168255~Influenza Infection; R-HSA-6807878~COPI-mediated anterograde transport; R-HSA-1169410~Antiviral mechanism by IFN-stimulated genes; R-HSA-77387~Insulin receptor recycling; R-HSA-6811434~COPI-dependent Golgi-to-ER retrograde traffi…
König et al., 2010; Karlas et al., 2010; This study	327	13	3.97554	R-HSA-983712~Ion channel transport; R-HSA-168256~Immune System; R-HSA-917937~Iron uptake and transport; R-HSA-6811434~COPI-dependent Golgi-to-ER retrograde traffic; R-HSA-9711097~Cellular response to starvation; R-HSA-1222556~ROS and RNS production in phagocytes; R-HSA-74752~Signaling by Insulin receptor; R-HSA-168276~NS1 Mediated Effects on Host Pathways; R-HSA-6807878~COPI-mediated anterograde …
Hao et al., 2008; Brass et al., 2009	249	45	18.0723	R-HSA-2555396~Mitotic Metaphase and Anaphase; R-HSA-168271~Transport of Ribonucleoproteins into the Host Nucleus; R-HSA-159227~Transport of the SLBP independent Mature mRNA; R-HSA-597592~Post-translational protein modification; R-HSA-170822~Regulation of Glucokinase by Glucokinase Regulatory Protein; R-HSA-165054~Rev-mediated nuclear export of HIV RNA; R-HSA-168273~Influenza Viral RNA Transcripti…
Hao et al., 2008; König et al., 2010	331	34	10.2719	R-HSA-5673001~RAF/MAP kinase cascade; R-HSA-9006925~Intracellular signaling by second messengers; R-HSA-5684996~MAPK1/MAPK3 signaling; R-HSA-1280215~Cytokine Signaling in Immune system; R-HSA-2262752~Cellular responses to stress; R-HSA-3232142~SUMOylation of ubiquitinylation proteins; R-HSA-4570464~SUMOylation of RNA binding proteins; R-HSA-5663202~Diseases of signal transduction by growth factor…
Hao et al., 2008; Karlas et al., 2010	238	149	62.605	R-HSA-5673001~RAF/MAP kinase cascade; R-HSA-72312~rRNA processing; R-HSA-927802~Nonsense-Mediated Decay (NMD); R-HSA-8878159~Transcriptional regulation by RUNX3; R-HSA-6791226~Major pathway of rRNA processing in the nucleolus and cytosol; R-HSA-72737~Cap-dependent Translation Initiation; R-HSA-9006925~Intracellular signaling by second messengers; R-HSA-9013694~Signaling by NOTCH4; R-HSA-9633012~R…
Hao et al., 2008; This study	250	44	17.6	R-HSA-2555396~Mitotic Metaphase and Anaphase; R-HSA-168271~Transport of Ribonucleoproteins into the Host Nucleus; R-HSA-159227~Transport of the SLBP independent Mature mRNA; R-HSA-170822~Regulation of Glucokinase by Glucokinase Regulatory Protein; R-HSA-165054~Rev-mediated nuclear export of HIV RNA; R-HSA-168276~NS1 Mediated Effects on Host Pathways; R-HSA-3108214~SUMOylation of DNA damage respon…
Brass et al., 2009; König et al., 2010	211	18	8.53081	R-HSA-168276~NS1 Mediated Effects on Host Pathways; R-HSA-3232142~SUMOylation of ubiquitinylation proteins; R-HSA-6807878~COPI-mediated anterograde transport; R-HSA-4570464~SUMOylation of RNA binding proteins; R-HSA-77387~Insulin receptor recycling; R-HSA-2990846~SUMOylation; R-HSA-6811434~COPI-dependent Golgi-to-ER retrograde traffic; R-HSA-9679506~SARS-CoV Infections; R-HSA-6811442~Intra-Golgi …
Brass et al., 2009; Karlas et al., 2010	222	29	13.0631	R-HSA-72165~mRNA Splicing - Minor Pathway; R-HSA-168273~Influenza Viral RNA Transcription and Replication; R-HSA-168276~NS1 Mediated Effects on Host Pathways; R-HSA-392499~Metabolism of proteins; R-HSA-177243~Interactions of Rev with host cellular proteins; R-HSA-168255~Influenza Infection; R-HSA-6807878~COPI-mediated anterograde transport; R-HSA-1169410~Antiviral mechanism by IFN-stimulated gene…
Brass et al., 2009; This study	103	55	53.3981	R-HSA-6811434~COPI-dependent Golgi-to-ER retrograde traffic; R-HSA-141424~Amplification of signal from the kinetochores; R-HSA-2555396~Mitotic Metaphase and Anaphase; R-HSA-382551~Transport of small molecules; R-HSA-168271~Transport of Ribonucleoproteins into the Host Nucleus; R-HSA-168274~Export of Viral Ribonucleoproteins from Nucleus; R-HSA-159227~Transport of the SLBP independent Mature mRNA;…
König et al., 2010; This study	209	20	9.56938	R-HSA-983712~Ion channel transport; R-HSA-168256~Immune System; R-HSA-168276~NS1 Mediated Effects on Host Pathways; R-HSA-9639288~Amino acids regulate mTORC1; R-HSA-3232142~SUMOylation of ubiquitinylation proteins; R-HSA-6807878~COPI-mediated anterograde transport; R-HSA-917937~Iron uptake and transport; R-HSA-4570464~SUMOylation of RNA binding proteins; R-HSA-77387~Insulin receptor recycling; R-…
König et al., 2010; Karlas et al., 2010	283	39	13.7809	R-HSA-983712~Ion channel transport; R-HSA-5673001~RAF/MAP kinase cascade; R-HSA-9006925~Intracellular signaling by second messengers; R-HSA-9705671~SARS-CoV-2 activates/modulates innate and adaptive immune responses; R-HSA-5684996~MAPK1/MAPK3 signaling; R-HSA-1280215~Cytokine Signaling in Immune system; R-HSA-168256~Immune System; R-HSA-2262752~Cellular responses to stress; R-HSA-917937~Iron upta…
Karlas et al., 2010; This study	223	28	12.5561	R-HSA-983712~Ion channel transport; R-HSA-162599~Late Phase of HIV Life Cycle; R-HSA-72165~mRNA Splicing - Minor Pathway; R-HSA-168256~Immune System; R-HSA-168276~NS1 Mediated Effects on Host Pathways; R-HSA-177243~Interactions of Rev with host cellular proteins; R-HSA-168255~Influenza Infection; R-HSA-6807878~COPI-mediated anterograde transport; R-HSA-917937~Iron uptake and transport; R-HSA-1169…
